# Supplementary material for: Squama Manitis Extract Exhibits Broad-Spectrum Antibacterial Activity Through Energy and DNA Disruption Mechanisms
Source: Biology (Basel). 2025 Jul 28;14(8):949. doi: 10.3390/biology14080949 (PMC12383583; doi:10.3390/biology14080949)
Supplement: Supplementary file 1 [file biology-14-00949-s001.zip]

Archive with 2 entries (2 files):
- Supplementary figures.pdf
- Supplementary tables .xlsx
