# Supplementary material for: Squama Manitis Extract Exhibits Broad-Spectrum Antibacterial Activity Through Energy and DNA Disruption Mechanisms
Source: Biology (Basel). 2025 Jul 28;14(8):949. doi: 10.3390/biology14080949 (PMC12383583; doi:10.3390/biology14080949)
Supplement: Supplementary file 1 [file biology-14-00949-s001.zip › Supplementary tables .xlsx]

## Sheet: Table S1
Supplementary Table S1. Summary statistics of RNA-Seq data.
Sample	Reads	Bases	Q20(%)	Q30(%)	GC (%)	Reads retention ratio (%)
Control 1	33820694	5000000000	98.38	95.1	51.47	99.74
Control 2	31263862	4630000000	98.49	95.32	51.27	99.79
Control 3	33814738	5010000000	98.48	95.33	51.48	99.79
Control 4	30186608	4470000000	98.43	95.26	51.51	99.72
Treatment 1	28934434	4290000000	98.37	95.04	51.47	99.79
Treatment 2	28487388	4220000000	98.56	95.55	51.39	99.77
Treatment 3	27211432	4030000000	98.21	94.72	52.03	99.78
Treatment 4	31543208	4680000000	98.64	95.66	51.18	99.77

## Sheet: Table S2
Supplementary Table S2. Summary statistics of filtered RNA-Seq data.
Sample	Reads	Bases	Q20(%)	Q30(%)	GC (%)
Control 1	33820694	5002076116	98.38	95.1	51.47
Control 2	31263862	4631627736	98.49	95.32	51.27
Control 3	33814738	5007349062	98.48	95.33	51.48
Control 4	30186608	4465544192	98.43	95.26	51.51
Treatment 1	28934434	4286894024	98.37	95.04	51.47
Treatment 2	28487388	4220732705	98.56	95.55	51.39
Treatment 3	27211432	4026247097	98.21	94.72	52.03
Treatment 4	31543208	4677073459	98.64	95.66	51.18

## Sheet: Table S3
Supplementary Table S3. Summary statistics of clean reads comparison to reference genome .
Sample	Total Reads	Total Mapped	Uniquely Mapped	Multiple Mapped
Control 1	33820694	33285693 (98.4181%)	32885693 (97.2354%)	400000 (1.1827%)
Control 2	31263862	30777577 (98.4446%)	30536851 (97.6746%)	240726 (0.7700%)
Control 3	33814738	33281553 (98.4232%)	33002555 (97.5981%)	278998 (0.8251%)
Control 4	30186608	29736480 (98.5088%)	29407787 (97.4200%)	328693 (1.0889%)
Treatment 1	28934434	28467057 (98.3847%)	28239358 (97.5978%)	227699 (0.7869%)
Treatment 2	28487388	28020477 (98.3610%)	27856471 (97.7853%)	164006 (0.5757%)
Treatment 3	27211432	26984780 (99.1671%)	26551448 (97.5746%)	433332 (1.5925%)
Treatment 4	31543208	30708861 (97.3549%)	30592174 (96.9850%)	116687 (0.3699%)

## Sheet: Table S4
Supplementary table S4: List of upregulated gene in SME treatment group.
GeneID	GeneName	log2FoldChange	Foldchange	padj
gene-DR76_RS14140	DR76_RS14140	5.88475	59.0863	8.77599e-20
gene-DR76_RS03485	DR76_RS03485	5.46883	44.2875	2.61586e-08
gene-DR76_RS22725	DR76_RS22725	5.05771	33.306	3.60709e-09
gene-DR76_RS17470	DR76_RS17470	4.3967	21.0638	3.78802e-15
gene-DR76_RS22750	DR76_RS22750	4.37568	20.7592	3.82018e-07
gene-DR76_RS22340	DR76_RS22340	4.34383	20.3059	4.20072e-17
gene-DR76_RS02180	suhB	4.31936	19.9645	5.77782e-22
gene-DR76_RS03945	yidD	4.27996	19.4266	1.90834e-23
gene-DR76_RS06870	DR76_RS06870	4.26461	19.2209	3.78802e-15
gene-DR76_RS02295	yfhL	4.23422	18.8203	3.18532e-12
gene-DR76_RS22075	rhlE	4.16869	17.9847	4.12134e-30
gene-DR76_RS22355	DR76_RS22355	4.16138	17.8937	3.35362e-16
gene-DR76_RS03915	mdtL	4.16133	17.8931	5.45827e-12
gene-DR76_RS17475	DR76_RS17475	4.07389	16.8408	1.8828e-08
gene-DR76_RS10490	rplK	3.96522	15.6189	3.24466e-34
gene-DR76_RS10760	yjbG	3.95979	15.5602	3.25334e-07
gene-DR76_RS05875	nirC	3.94736	15.4267	4.88346e-08
gene-DR76_RS14145	DR76_RS14145	3.91723	15.1079	7.35827e-05
gene-DR76_RS18220	ycjM	3.90617	14.9925	0.000285252
gene-DR76_RS15845	yeaR	3.90465	14.9767	1.85735e-15
gene-DR76_RS21880	rimO	3.88384	14.7622	2.06736e-17
gene-DR76_RS06415	dusB	3.84342	14.3543	8.77599e-20
gene-DR76_RS05485	yhhW	3.83297	14.2508	1.71591e-07
gene-DR76_RS22345	DR76_RS22345	3.79259	13.8574	6.92587e-15
gene-DR76_RS01915	ypfH	3.78174	13.7536	9.21103e-09
gene-DR76_RS07695	ygiQ	3.76413	13.5867	3.5531e-18
gene-DR76_RS03950	rnpA	3.75258	13.4784	8.73006e-16
gene-DR76_RS22335	DR76_RS22335	3.74869	13.4421	2.29032e-09
gene-DR76_RS21365	pyrD	3.70998	13.0862	2.50599e-12
gene-DR76_RS22730	DR76_RS22730	3.69666	12.966	8.40215e-12
gene-DR76_RS05885	nirB	3.68366	12.8497	1.27958e-06
gene-DR76_RS01570	DR76_RS01570	3.6577	12.6205	8.53457e-07
gene-DR76_RS14205	DR76_RS14205	3.64912	12.5456	6.67673e-10
gene-DR76_RS25255	yegD	3.60252	12.147	2.26859e-17
gene-DR76_RS18210	ycjO	3.57805	11.9426	4.12982e-06
gene-DR76_RS12850	DR76_RS12850	3.52926	11.5455	4.11216e-08
gene-DR76_RS06120	rplC	3.527	11.5274	2.30293e-09
gene-DR76_RS06855	DR76_RS06855	3.52287	11.4945	3.05376e-09
gene-DR76_RS11770	rpsR	3.50386	11.3441	4.51101e-19
gene-DR76_RS06405	yhdJ	3.49502	11.2747	6.48774e-12
gene-DR76_RS03830	pstS	3.48823	11.2218	3.01914e-09
gene-DR76_RS03835	pstC	3.48795	11.2196	3.41311e-09
gene-DR76_RS22735	DR76_RS22735	3.47632	11.1295	7.45618e-08
gene-DR76_RS03955	rpmH	3.43235	10.7954	2.26291e-16
gene-DR76_RS04120	uhpA	3.43155	10.7894	3.03643e-13
gene-DR76_RS29050	idlP	3.43086	10.7843	0.000263513
gene-DR76_RS07500	ygiD	3.42946	10.7739	7.2337e-07
gene-DR76_RS17465	fimA	3.41869	10.6937	8.73006e-16
gene-DR76_RS10495	rplA	3.38742	10.4644	9.6839e-15
gene-DR76_RS23525	apt	3.38054	10.4146	8.25135e-15
gene-DR76_RS03490	DR76_RS03490	3.36889	10.3309	1.75478e-05
gene-DR76_RS10860	dusA	3.36303	10.289	1.09631e-13
gene-DR76_RS00410	lpxT	3.35763	10.2506	5.33494e-27
gene-DR76_RS00045	rcnA	3.34841	10.1852	3.9379e-14
gene-DR76_RS17480	ydeS	3.34404	10.1545	0.00110536
gene-DR76_RS10755	yjbF	3.33841	10.1149	8.51587e-06
gene-DR76_RS23850	queA	3.31845	9.97594	7.50734e-20
gene-DR76_RS10415	DR76_RS10415	3.31496	9.9518	7.99884e-05
gene-DR76_RS18035	dbpA	3.29365	9.80591	5.09589e-18
gene-DR76_RS29675	DR76_RS29675	3.28855	9.77126	8.16014e-06
gene-DR76_RS15905	dgcJ	3.2676	9.63044	2.56924e-12
gene-DR76_RS22745	DR76_RS22745	3.26164	9.5907	0.00027631
gene-DR76_RS05890	tsgA	3.25222	9.52833	1.09631e-13
gene-DR76_RS00225	dusC	3.23483	9.41417	1.38616e-13
gene-DR76_RS25150	cpsG	3.23462	9.41279	0.000517663
gene-DR76_RS09730	queD	3.20893	9.24665	4.24626e-16
gene-DR76_RS28445	yobI	3.20429	9.21697	0.00728439
gene-DR76_RS18215	ycjN	3.20222	9.20371	0.00677236
gene-DR76_RS22050	ybiJ	3.19121	9.1338	5.75562e-12
gene-DR76_RS11765	priB	3.18566	9.09867	8.6059e-21
gene-DR76_RS17485	ydeR	3.16595	8.97521	0.00310477
gene-DR76_RS01600	DR76_RS01600	3.16421	8.96439	5.75562e-12
gene-DR76_RS06875	rimP	3.15089	8.88205	5.57306e-13
gene-DR76_RS05760	mrcA	3.13681	8.79574	2.06105e-17
gene-DR76_RS03355	recQ	3.11804	8.6821	8.85645e-12
gene-DR76_RS03840	pstA	3.11789	8.68116	2.47416e-06
gene-DR76_RS19750	DR76_RS19750	3.08857	8.50652	0.000506675
gene-DR76_RS04840	yiaD	3.08632	8.49328	1.13262e-12
gene-DR76_RS01985	upp	3.08266	8.47176	9.26249e-18
gene-DR76_RS13355	rluA	3.08005	8.45642	4.42029e-05
gene-DR76_RS22760	miaB	3.07929	8.45201	8.19671e-39
gene-DR76_RS06125	rplD	3.07802	8.44457	6.98798e-06
gene-DR76_RS06805	yhbE	3.07611	8.43338	7.74426e-13
gene-DR76_RS19245	iss	3.07361	8.4188	2.4793e-19
gene-DR76_RS13480	mraZ	3.06651	8.37744	7.93317e-14
gene-DR76_RS22740	DR76_RS22740	3.06082	8.34444	0.0111655
gene-DR76_RS22025	rlmF	3.05981	8.33865	1.78314e-38
gene-DR76_RS19550	potA	3.04531	8.25522	1.08803e-29
gene-DR76_RS09825	DR76_RS09825	3.03157	8.17701	1.73337e-08
gene-DR76_RS01610	DR76_RS01610	3.0255	8.14267	6.42503e-05
gene-DR76_RS16855	ydgI	3.01288	8.07175	8.1554e-09
gene-DR76_RS02460	DR76_RS02460	3.00982	8.05463	5.38772e-09
gene-DR76_RS13830	folK	2.97554	7.86549	5.37458e-12
gene-DR76_RS10750	DR76_RS10750	2.96996	7.83515	4.04064e-07
gene-DR76_RS07175	yqjF	2.96711	7.81969	4.45331e-06
gene-DR76_RS22360	DR76_RS22360	2.96191	7.79154	0.00387354
gene-DR76_RS22365	DR76_RS22365	2.9565	7.7624	1.63019e-09
gene-DR76_RS12015	pyrL	2.95404	7.74915	0.000807626
gene-DR76_RS17490	ydeQ	2.94341	7.69225	0.000125945
gene-DR76_RS18690	narH	2.92452	7.59219	0.000153093
gene-DR76_RS10505	rplL	2.92294	7.58387	7.05268e-11
gene-DR76_RS17610	fdnG	2.90216	7.47543	2.87e-08
gene-DR76_RS05490	gntR	2.9007	7.46791	1.47303e-05
gene-DR76_RS02345	rseC	2.89266	7.42636	1.62379e-05
gene-DR76_RS25430	DR76_RS25430	2.89009	7.41317	1.74321e-06
gene-DR76_RS23070	entS	2.87338	7.32779	1.0839e-06
gene-DR76_RS16895	DR76_RS16895	2.86679	7.29441	0.00384218
gene-DR76_RS22850	rlmH	2.86637	7.29227	1.98457e-19
gene-DR76_RS18525	yciA	2.86119	7.26613	8.63766e-08
gene-DR76_RS17405	yneG	2.85488	7.23442	7.23895e-10
gene-DR76_RS21755	rlmC	2.85136	7.2168	1.29682e-15
gene-DR76_RS23880	phoB	2.83803	7.15041	5.18206e-19
gene-DR76_RS07260	rlmG	2.82567	7.08944	1.18547e-22
gene-DR76_RS15645	rsmF	2.82205	7.07165	3.21266e-21
gene-DR76_RS15810	tsaB	2.81985	7.0609	3.03591e-13
gene-DR76_RS13840	gluQRS	2.81141	7.0197	4.83209e-14
gene-DR76_RS01605	DR76_RS01605	2.80348	6.9812	0.0229453
gene-DR76_RS25830	DR76_RS25830	2.79953	6.96213	2.61103e-07
gene-DR76_RS16735	rsxB	2.78517	6.8932	1.15202e-17
gene-DR76_RS24995	plaP	2.78285	6.88213	2.96742e-08
gene-DR76_RS05880	nirD	2.7683	6.81303	0.00288346
gene-DR76_RS06880	nusA	2.76154	6.7812	3.65185e-06
gene-DR76_RS28255	yrbN	2.7577	6.76317	1.16843e-06
gene-DR76_RS11760	rpsF	2.75196	6.73633	3.17502e-13
gene-DR76_RS18685	narJ	2.74384	6.69852	0.000405369
gene-DR76_RS11635	yjeT	2.74205	6.69021	0.00165625
gene-DR76_RS06410	fis	2.73243	6.64573	4.79827e-10
gene-DR76_RS09820	DR76_RS09820	2.73213	6.64435	1.39071e-05
gene-DR76_RS22555	kdpB	2.72822	6.62636	4.50143e-05
gene-DR76_RS23760	thiI	2.72115	6.59396	4.38535e-21
gene-DR76_RS06130	rplW	2.71591	6.57008	8.98231e-05
gene-DR76_RS12855	DR76_RS12855	2.71347	6.55898	6.89394e-05
gene-DR76_RS17400	glsB	2.71211	6.55279	9.7956e-11
gene-DR76_RS13835	pcnB	2.71093	6.54744	1.51741e-19
gene-DR76_RS08005	DR76_RS08005	2.71045	6.54527	0.000229408
gene-DR76_RS20415	DR76_RS20415	2.70719	6.53046	4.18208e-05
gene-DR76_RS25175	gmd	2.70256	6.50955	0.000162771
gene-DR76_RS10335	rimM	2.69902	6.49363	1.95038e-10
gene-DR76_RS19840	DR76_RS19840	2.69457	6.4736	0.0147036
gene-DR76_RS02350	rseB	2.68687	6.43915	5.18882e-06
gene-DR76_RS06145	rplV	2.68098	6.41289	0.000812545
gene-DR76_RS17830	rlhA	2.67771	6.39841	1.24428e-11
gene-DR76_RS23165	pheP	2.67736	6.39686	5.09573e-18
gene-DR76_RS15450	cmoA	2.6715	6.3709	8.82648e-13
gene-DR76_RS16210	tcyP	2.67061	6.367	2.95977e-12
gene-DR76_RS23485	gsk	2.67049	6.36647	6.30467e-12
gene-DR76_RS15435	torY	2.66491	6.34186	0.000147546
gene-DR76_RS06115	rpsJ	2.65643	6.30471	1.49314e-07
gene-DR76_RS06330	DR76_RS06330	2.64953	6.27462	0.0336247
gene-DR76_RS04445	rpmG	2.64121	6.23854	6.31385e-11
gene-DR76_RS23280	DR76_RS23280	2.63855	6.22707	0.000479536
gene-DR76_RS22550	kdpA	2.62772	6.1805	0.000109678
gene-DR76_RS08415	DR76_RS08415	2.62406	6.16484	4.10355e-09
gene-DR76_RS02065	DR76_RS02065	2.62396	6.16441	0.0103893
gene-DR76_RS25215	wzb	2.61787	6.13845	0.00281315
gene-DR76_RS14180	mltD	2.6172	6.13557	8.71677e-13
gene-DR76_RS24985	dacD	2.61048	6.10705	2.24311e-12
gene-DR76_RS18695	narG	2.61023	6.10601	0.0087848
gene-DR76_RS10175	proV	2.60814	6.09717	1.71158e-05
gene-DR76_RS16725	rsxD	2.60754	6.09464	0.00097948
gene-DR76_RS13680	pdhR	2.60492	6.08359	8.98741e-12
gene-DR76_RS03000	typA	2.60421	6.08057	1.80884e-07
gene-DR76_RS00465	rplY	2.60246	6.07322	5.10625e-20
gene-DR76_RS10765	yjbH	2.60221	6.07215	2.26216e-05
gene-DR76_RS18180	pgmB	2.60052	6.06504	0.0252323
gene-DR76_RS06180	rplE	2.59517	6.0426	2.85924e-07
gene-DR76_RS11775	rplI	2.58727	6.00962	2.15353e-08
gene-DR76_RS06175	rplX	2.58578	6.0034	2.62523e-09
gene-DR76_RS20015	ndh	2.58539	6.00176	4.73537e-11
gene-DR76_RS04125	uhpB	2.57348	5.95243	1.96838e-12
gene-DR76_RS13360	rapA	2.55777	5.88797	2.27877e-07
gene-DR76_RS23990	sbmA	2.5577	5.88769	2.56422e-08
gene-DR76_RS05610	glpG	2.55529	5.87788	5.77379e-06
gene-DR76_RS06170	rplN	2.55318	5.86928	2.99559e-12
gene-DR76_RS20310	yceK	2.54966	5.85495	4.64373e-06
gene-DR76_RS13685	aceE	2.54504	5.83624	5.25545e-06
gene-DR76_RS25825	DR76_RS25825	2.5424	5.82556	0.000103627
gene-DR76_RS12890	prfC	2.53747	5.80572	8.50972e-11
gene-DR76_RS18455	rluB	2.53605	5.80001	2.26877e-30
gene-DR76_RS25810	DR76_RS25810	2.5351	5.79618	7.81054e-05
gene-DR76_RS04540	yibQ	2.5346	5.79416	5.90623e-09
gene-DR76_RS02380	srmB	2.53258	5.78604	1.53775e-23
gene-DR76_RS12885	yjjG	2.53009	5.77607	8.2861e-18
gene-DR76_RS25200	wcaB	2.52515	5.75633	0.00292763
gene-DR76_RS00415	mepS	2.51645	5.72171	4.61141e-07
gene-DR76_RS05500	gntU	2.50719	5.68512	0.0158094
gene-DR76_RS15855	yeaQ	2.50429	5.6737	3.49514e-05
gene-DR76_RS00835	nrdA	2.49047	5.61961	1.29454e-07
gene-DR76_RS02330	rnc	2.48179	5.58591	1.39147e-16
gene-DR76_RS20945	DR76_RS20945	2.47897	5.57499	0.0019072
gene-DR76_RS21710	ybjS	2.47471	5.55854	2.95042e-14
gene-DR76_RS21370	ssuE	2.4676	5.53123	1.4913e-06
gene-DR76_RS21950	ybiT	2.46369	5.51625	1.54849e-10
gene-DR76_RS15505	znuB	2.44906	5.4606	1.10482e-07
gene-DR76_RS23110	fepA	2.43915	5.42322	0.000144874
gene-DR76_RS10500	rplJ	2.43342	5.40172	1.52131e-08
gene-DR76_RS17125	gnsB	2.42521	5.37109	0.00120658
gene-DR76_RS10330	rpsP	2.42391	5.36623	1.53261e-13
gene-DR76_RS21740	artQ	2.42322	5.36366	5.68588e-05
gene-DR76_RS01335	DR76_RS01335	2.41928	5.34904	0.00106259
gene-DR76_RS16905	ynfM	2.41926	5.34897	2.54332e-07
gene-DR76_RS02070	der	2.41807	5.34454	0.000874634
gene-DR76_RS25330	yegQ	2.4099	5.31437	1.8005e-11
gene-DR76_RS16720	rsxG	2.40882	5.31039	0.000586528
gene-DR76_RS05595	DR76_RS05595	2.40314	5.28954	4.38551e-05
gene-DR76_RS04375	spoT	2.40039	5.27945	7.1114e-11
gene-DR76_RS10170	proW	2.39936	5.27569	2.40917e-10
gene-DR76_RS20130	rluC	2.39048	5.24331	2.72644e-13
gene-DR76_RS09735	cysJ	2.3859	5.22671	5.70741e-10
gene-DR76_RS22350	DR76_RS22350	2.38505	5.22361	0.00627089
gene-DR76_RS15440	torZ	2.37848	5.1999	0.00124247
gene-DR76_RS04090	emrD	2.37785	5.19762	8.44819e-06
gene-DR76_RS08015	DR76_RS08015	2.37117	5.17361	0.00106931
gene-DR76_RS16730	rsxC	2.36892	5.16554	0.000115727
gene-DR76_RS25835	DR76_RS25835	2.36068	5.13611	3.34618e-05
gene-DR76_RS18310	DR76_RS18310	2.35955	5.13211	0.000142716
gene-DR76_RS06185	rpsN	2.35883	5.12953	1.26851e-05
gene-DR76_RS14155	DR76_RS14155	2.3522	5.10601	0.00209844
gene-DR76_RS22855	mrdA	2.3504	5.09964	6.58173e-09
gene-DR76_RS03055	yihG	2.34724	5.0885	8.36533e-09
gene-DR76_RS06230	rpsM	2.34554	5.08252	5.91728e-08
gene-DR76_RS20270	DR76_RS20270	2.34422	5.07784	0.0046162
gene-DR76_RS04915	yhjV	2.33227	5.03595	2.5944e-09
gene-DR76_RS29740	DR76_RS29740	2.33062	5.03022	7.25718e-05
gene-DR76_RS16575	purR	2.32887	5.02411	1.4532e-20
gene-DR76_RS02275	mltF	2.31648	4.98114	7.99275e-05
gene-DR76_RS20110	plsX	2.31139	4.96362	9.33745e-11
gene-DR76_RS13135	DR76_RS13135	2.30637	4.94638	0.0008483
gene-DR76_RS03845	pstB	2.30542	4.9431	0.000282049
gene-DR76_RS15680	yebQ	2.30483	4.9411	3.20503e-07
gene-DR76_RS13400	yabI	2.30219	4.93204	0.00023683
gene-DR76_RS08755	endA	2.30203	4.9315	2.95532e-10
gene-DR76_RS14135	DR76_RS14135	2.30058	4.92655	4.58316e-05
gene-DR76_RS29010	DR76_RS29010	2.30044	4.92609	0.000431281
gene-DR76_RS24375	ykgO	2.29877	4.9204	0.039377
gene-DR76_RS06165	rpsQ	2.29715	4.91486	0.00325048
gene-DR76_RS18205	ycjP	2.29368	4.90304	0.00816307
gene-DR76_RS05330	zntA	2.29261	4.89942	0.00141363
gene-DR76_RS25440	DR76_RS25440	2.29176	4.89654	0.00154969
gene-DR76_RS00730	apbE	2.29045	4.89208	1.111e-08
gene-DR76_RS06150	rpsC	2.28907	4.88741	0.00572567
gene-DR76_RS06135	rplB	2.27896	4.85327	0.00368609
gene-DR76_RS05285	nikC	2.27388	4.83624	0.000245876
gene-DR76_RS25380	gatY	2.27074	4.82571	0.000370902
gene-DR76_RS05280	nikD	2.2683	4.81755	0.000712376
gene-DR76_RS06140	rpsS	2.26007	4.79015	0.00552934
gene-DR76_RS04420	slmA	2.25981	4.78927	6.74732e-21
gene-DR76_RS19735	DR76_RS19735	2.25502	4.77342	2.20924e-05
gene-DR76_RS06815	dacB	2.25418	4.77062	8.87096e-10
gene-DR76_RS01765	hemF	2.25228	4.76436	1.43905e-05
gene-DR76_RS03495	DR76_RS03495	2.2476	4.74891	0.000246397
gene-DR76_RS16740	rsxA	2.23811	4.71778	1.99021e-07
gene-DR76_RS13155	nhaR	2.23712	4.71456	0.000208123
gene-DR76_RS02100	rlmN	2.23426	4.70521	4.88346e-08
gene-DR76_RS14020	lpxB	2.23406	4.70456	1.34028e-07
gene-DR76_RS20395	ycdZ	2.22571	4.67741	1.44536e-06
gene-DR76_RS20120	yceD	2.22427	4.67275	1.10662e-10
gene-DR76_RS05645	malQ	2.22238	4.66664	0.000298841
gene-DR76_RS10130	DR76_RS10130	2.21409	4.63988	5.83527e-06
gene-DR76_RS10215	ygaC	2.21325	4.63717	5.0027e-08
gene-DR76_RS02760	sbp	2.20916	4.62406	1.84969e-06
gene-DR76_RS18365	pyrF	2.20756	4.61894	1.73565e-06
gene-DR76_RS21830	ybjJ	2.2072	4.61778	4.30584e-09
gene-DR76_RS02340	lepA	2.20705	4.61731	3.6671e-05
gene-DR76_RS09485	tcdA	2.20629	4.61488	3.09587e-09
gene-DR76_RS19740	DR76_RS19740	2.20092	4.59771	0.0218829
gene-DR76_RS06860	yhbX	2.19948	4.59313	0.00114051
gene-DR76_RS13720	speE	2.19844	4.58981	3.22895e-15
gene-DR76_RS23790	thiL	2.19623	4.58281	1.62739e-09
gene-DR76_RS00870	glpB	2.19523	4.57963	0.00266388
gene-DR76_RS07350	dnaG	2.18725	4.55435	2.17099e-06
gene-DR76_RS05370	rpoH	2.18456	4.54587	0.000157904
gene-DR76_RS23875	phoR	2.17951	4.52999	1.46432e-05
gene-DR76_RS10585	zraP	2.1773	4.52307	0.0417038
gene-DR76_RS20115	rpmF	2.1723	4.50741	1.2925e-07
gene-DR76_RS07170	yqjG	2.17098	4.50328	0.000263957
gene-DR76_RS06010	rpsL	2.16888	4.49673	4.71411e-08
gene-DR76_RS06155	rplP	2.1653	4.48559	0.00754629
gene-DR76_RS13295	kefF	2.16507	4.48488	0.000280538
gene-DR76_RS18775	hemA	2.16193	4.47512	0.000109752
gene-DR76_RS21535	ycaO	2.15948	4.46755	1.24938e-07
gene-DR76_RS15725	mntP	2.15648	4.45827	1.05525e-05
gene-DR76_RS17950	ynbB	2.15628	4.45763	0.0029719
gene-DR76_RS23275	lpxH	2.15465	4.45261	7.21983e-06
gene-DR76_RS06235	rpsK	2.15176	4.4437	1.28777e-05
gene-DR76_RS09785	ispD	2.15119	4.44195	5.36202e-11
gene-DR76_RS02325	era	2.15045	4.43967	2.67483e-10
gene-DR76_RS22560	kdpC	2.14903	4.43529	1.50437e-06
gene-DR76_RS10510	rpoB	2.14741	4.43033	0.00436642
gene-DR76_RS25220	wza	2.14048	4.40908	7.91675e-05
gene-DR76_RS21280	yccF	2.13595	4.39527	8.95869e-08
gene-DR76_RS23845	tgt	2.13385	4.38887	3.38868e-12
gene-DR76_RS17495	ydeP	2.13209	4.38351	0.00121905
gene-DR76_RS19860	DR76_RS19860	2.131	4.3802	0.00019738
gene-DR76_RS07580	DR76_RS07580	2.13075	4.37945	0.000651005
gene-DR76_RS23690	tig	2.13014	4.37761	1.38256e-10
gene-DR76_RS02405	yfiF	2.12825	4.37186	2.42235e-11
gene-DR76_RS15050	rcsA	2.12733	4.36909	0.000298282
gene-DR76_RS08010	kdsB	2.12333	4.35698	0.00261719
gene-DR76_RS25145	wcaJ	2.12127	4.35077	0.0169513
gene-DR76_RS10340	trmD	2.11901	4.34395	3.99741e-05
gene-DR76_RS04410	rph	2.11857	4.34264	1.42802e-06
gene-DR76_RS17235	DR76_RS17235	2.1158	4.3343	0.0251912
gene-DR76_RS07575	DR76_RS07575	2.11477	4.3312	2.0608e-05
gene-DR76_RS00115	yehL	2.11376	4.32818	2.20152e-06
gene-DR76_RS11580	DR76_RS11580	2.11272	4.32507	0.000282153
gene-DR76_RS05205	pitA	2.11117	4.32042	5.86148e-16
gene-DR76_RS09595	truC	2.10625	4.3057	4.60813e-11
gene-DR76_RS25155	cpsB	2.10463	4.30089	0.00300635
gene-DR76_RS22845	rsfS	2.09651	4.27674	9.21737e-10
gene-DR76_RS19600	DR76_RS19600	2.09443	4.27058	0.0015505
gene-DR76_RS24080	frmR	2.09372	4.26847	6.29105e-05
gene-DR76_RS13300	kefC	2.08747	4.25002	0.0034306
gene-DR76_RS21225	DR76_RS21225	2.08444	4.24111	1.15117e-05
gene-DR76_RS20000	bhsA	2.08434	4.2408	2.3181e-05
gene-DR76_RS11575	DR76_RS11575	2.08109	4.23126	0.000115461
gene-DR76_RS06205	rpsE	2.0757	4.2155	0.00916315
gene-DR76_RS06780	murA	2.07561	4.21522	7.16811e-07
gene-DR76_RS08410	DR76_RS08410	2.07534	4.21444	3.34934e-06
gene-DR76_RS02270	purL	2.07005	4.19902	3.20177e-09
gene-DR76_RS16145	ves	2.06693	4.18993	1.71904e-05
gene-DR76_RS07900	yghO	2.06587	4.18687	0.00155189
gene-DR76_RS00380	fruB	2.06122	4.17338	0.000453059
gene-DR76_RS02290	yfhH	2.06024	4.17055	4.08116e-05
gene-DR76_RS07155	yhaK	2.05862	4.16589	0.00515862
gene-DR76_RS18770	prfA	2.05712	4.16155	4.86154e-06
gene-DR76_RS02665	rpmE	2.05397	4.15246	1.39147e-16
gene-DR76_RS16885	mdtI	2.05213	4.14716	0.000168204
gene-DR76_RS23285	purE	2.04982	4.14055	5.27818e-05
gene-DR76_RS14025	rnhB	2.04662	4.13138	0.0015785
gene-DR76_RS23200	nrfB	2.04462	4.12564	3.92646e-06
gene-DR76_RS07240	alx	2.04006	4.11264	1.0592e-06
gene-DR76_RS28095	DR76_RS28095	2.03804	4.10687	0.0396739
gene-DR76_RS15560	purT	2.03733	4.10486	4.52431e-07
gene-DR76_RS06190	rpsH	2.03622	4.10169	0.00154473
gene-DR76_RS13690	aceF	2.03448	4.09676	0.00654084
gene-DR76_RS06020	fusA	2.0324	4.09084	0.00473068
gene-DR76_RS05495	gntK	2.02707	4.07577	0.00720471
gene-DR76_RS00710	mqo	2.02319	4.06482	1.07316e-06
gene-DR76_RS21155	gnsA	2.01112	4.03094	0.0147036
gene-DR76_RS08675	trmB	2.00787	4.02187	3.87682e-07
gene-DR76_RS21375	ssuA	2.0065	4.01807	1.29985e-06
gene-DR76_RS06195	rplF	2.00298	4.00826	0.00675022
gene-DR76_RS13980	ispU	2.00148	4.0041	1.05622e-10
gene-DR76_RS18340	pdeR	1.99143	3.9763	1.96368e-08
gene-DR76_RS02335	lepB	1.98988	3.97204	0.00681836
gene-DR76_RS21360	zapC	1.98167	3.94951	0.00246979
gene-DR76_RS23520	dnaX	1.97984	3.94451	3.24732e-08
gene-DR76_RS25210	wzc	1.97606	3.93417	0.000404756
gene-DR76_RS23985	yaiW	1.97364	3.92757	0.000576087
gene-DR76_RS05615	DR76_RS05615	1.97194	3.92295	5.5851e-05
gene-DR76_RS19855	DR76_RS19855	1.96599	3.90681	0.000442056
gene-DR76_RS08020	DR76_RS08020	1.96412	3.90175	2.33657e-05
gene-DR76_RS29300	DR76_RS29300	1.95789	3.88493	0.0025696
gene-DR76_RS21340	pqiA	1.9527	3.871	0.000197594
gene-DR76_RS17680	DR76_RS17680	1.9477	3.85759	0.0489286
gene-DR76_RS06015	rpsG	1.94738	3.85674	2.53684e-05
gene-DR76_RS15925	mipA	1.94664	3.85476	8.85261e-08
gene-DR76_RS08715	yggU	1.94427	3.84843	8.32028e-05
gene-DR76_RS06795	rplU	1.94394	3.84756	8.5207e-12
gene-DR76_RS06390	acrE	1.94341	3.84613	0.000116938
gene-DR76_RS06425	panF	1.94205	3.84252	8.5207e-12
gene-DR76_RS15445	cmoB	1.94171	3.84161	2.19021e-12
gene-DR76_RS06605	zapE	1.93639	3.82747	0.000229326
gene-DR76_RS11295	proP	1.93318	3.81896	3.93532e-07
gene-DR76_RS01435	evgA	1.93096	3.8131	0.000575177
gene-DR76_RS18165	ycjW	1.93077	3.81258	0.000204314
gene-DR76_RS02185	yfhR	1.92647	3.80125	0.000788832
gene-DR76_RS03960	dnaA	1.92473	3.79665	7.78534e-13
gene-DR76_RS06615	rpsI	1.92414	3.7951	1.00416e-06
gene-DR76_RS22525	dtpD	1.92303	3.79219	0.00148718
gene-DR76_RS10195	nrdH	1.9207	3.78605	0.0229749
gene-DR76_RS25515	DR76_RS25515	1.92025	3.78489	0.0136604
gene-DR76_RS06480	accB	1.91966	3.78333	2.95002e-10
gene-DR76_RS15460	yecE	1.91956	3.78307	3.54156e-09
gene-DR76_RS07400	cca	1.91862	3.78062	2.95638e-05
gene-DR76_RS15850	yoaG	1.91738	3.77736	0.000150319
gene-DR76_RS06820	greA	1.91717	3.77683	1.63403e-15
gene-DR76_RS19975	lolD	1.91626	3.77443	7.66935e-07
gene-DR76_RS25185	wcaE	1.91447	3.76974	6.9253e-05
gene-DR76_RS24085	frmA	1.91442	3.76962	9.85913e-05
gene-DR76_RS25240	udk	1.91176	3.76268	3.83912e-05
gene-DR76_RS25160	wcaI	1.91139	3.7617	0.0017658
gene-DR76_RS02755	cdh	1.90797	3.75281	0.000595787
gene-DR76_RS01220	folC	1.90623	3.74827	1.17069e-06
gene-DR76_RS12845	yjjZ	1.90409	3.74273	0.00443281
gene-DR76_RS06520	mreC	1.9019	3.73706	2.55637e-05
gene-DR76_RS11300	pmrR	1.89954	3.73094	7.50582e-05
gene-DR76_RS01595	DR76_RS01595	1.89754	3.72578	0.000100451
gene-DR76_RS15420	argS	1.89193	3.71131	3.49927e-10
gene-DR76_RS21315	ycbZ	1.89103	3.70899	2.39108e-12
gene-DR76_RS01395	DR76_RS01395	1.88974	3.70568	0.0100717
gene-DR76_RS23800	ribE	1.88704	3.69875	9.71226e-10
gene-DR76_RS05790	aroK	1.8864	3.69711	9.54357e-12
gene-DR76_RS07330	nfeF	1.8863	3.69687	3.01914e-09
gene-DR76_RS17320	mgtS	1.88624	3.69671	0.0321154
gene-DR76_RS00120	DR76_RS00120	1.88327	3.68911	0.00288261
gene-DR76_RS18030	ttcA	1.8832	3.68891	2.55904e-10
gene-DR76_RS13960	tsf	1.87983	3.68032	0.00026529
gene-DR76_RS13405	thiQ	1.87974	3.68009	0.000286374
gene-DR76_RS06200	rplR	1.87951	3.6795	0.0147751
gene-DR76_RS23905	rdgC	1.87947	3.67941	4.88609e-11
gene-DR76_RS03970	recF	1.87935	3.6791	0.0113256
gene-DR76_RS11280	yjdM	1.87766	3.67479	0.00489666
gene-DR76_RS18680	narI	1.87612	3.67086	0.0222263
gene-DR76_RS06885	infB	1.87445	3.66662	0.0226391
gene-DR76_RS00395	yeiP	1.87441	3.66651	7.40389e-10
gene-DR76_RS11405	dtpC	1.87354	3.66431	0.00703614
gene-DR76_RS23060	entC	1.87338	3.66391	0.00737161
gene-DR76_RS21835	ybjI	1.87151	3.65915	9.80053e-07
gene-DR76_RS25900	DR76_RS25900	1.86849	3.6515	0.00506148
gene-DR76_RS12740	DR76_RS12740	1.8641	3.6404	7.8023e-07
gene-DR76_RS06610	rplM	1.86325	3.63825	5.08056e-08
gene-DR76_RS15235	yecF	1.86115	3.63298	0.00485434
gene-DR76_RS13165	yaaY	1.8596	3.62907	0.0152999
gene-DR76_RS01980	uraA	1.85775	3.62442	2.94938e-06
gene-DR76_RS10180	nrdF	1.85537	3.61845	0.0102501
gene-DR76_RS16715	rsxE	1.8546	3.61652	0.0123899
gene-DR76_RS12800	opgB	1.85421	3.61555	4.48926e-06
gene-DR76_RS19980	lolC	1.85387	3.61468	5.713e-05
gene-DR76_RS06245	rpoA	1.85194	3.60985	0.00994035
gene-DR76_RS19865	DR76_RS19865	1.85185	3.60962	0.00302229
gene-DR76_RS18635	DR76_RS18635	1.85169	3.60922	0.00094026
gene-DR76_RS06895	truB	1.8511	3.60774	0.0151821
gene-DR76_RS02680	ftsN	1.84902	3.60257	1.44473e-07
gene-DR76_RS15485	ruvC	1.84859	3.60148	0.000670901
gene-DR76_RS23195	cusS	1.84817	3.60044	8.71758e-09
gene-DR76_RS21840	DR76_RS21840	1.84195	3.58493	0.000263957
gene-DR76_RS02280	tadA	1.8417	3.58432	4.56535e-06
gene-DR76_RS02080	yfgM	1.84164	3.58418	6.11261e-05
gene-DR76_RS20335	mdoC	1.83933	3.57844	2.51882e-06
gene-DR76_RS21505	rpsA	1.8312	3.55834	5.3299e-05
gene-DR76_RS18200	ycjQ	1.83065	3.55697	0.00368905
gene-DR76_RS19940	potC	1.82895	3.55279	3.30591e-11
gene-DR76_RS08670	mutY	1.82783	3.55003	1.60288e-11
gene-DR76_RS05690	yhgF	1.82757	3.54939	3.72694e-06
gene-DR76_RS15005	dcm	1.82576	3.54493	3.82244e-08
gene-DR76_RS06915	deaD	1.82309	3.53839	0.00217575
gene-DR76_RS03940	yidC	1.8223	3.53646	0.000127149
gene-DR76_RS06240	rpsD	1.81798	3.52587	0.00220228
gene-DR76_RS04425	dut	1.81785	3.52555	1.15942e-05
gene-DR76_RS18360	yciH	1.81345	3.51481	2.49824e-05
gene-DR76_RS22990	ahpF	1.81165	3.51044	0.0111967
gene-DR76_RS22195	bioA	1.8112	3.50934	2.2896e-05
gene-DR76_RS03480	aslB	1.80905	3.50411	0.000114148
gene-DR76_RS24220	pdeL	1.80894	3.50385	6.80797e-06
gene-DR76_RS21400	pncB	1.80058	3.48359	7.99884e-05
gene-DR76_RS23105	fes	1.79993	3.48203	0.0064544
gene-DR76_RS09305	ptrA	1.7967	3.47426	9.21885e-05
gene-DR76_RS19555	potB	1.79634	3.47337	9.89897e-06
gene-DR76_RS04355	xanP	1.79448	3.46889	7.25718e-05
gene-DR76_RS08000	DR76_RS08000	1.79134	3.46135	0.0101616
gene-DR76_RS06515	mreB	1.79106	3.4607	8.97169e-11
gene-DR76_RS16850	folM	1.78644	3.44963	4.83086e-05
gene-DR76_RS29245	DR76_RS29245	1.78635	3.44942	0.0151058
gene-DR76_RS04155	nepI	1.78554	3.44748	2.37624e-05
gene-DR76_RS23355	hyi	1.7833	3.44213	0.00578812
gene-DR76_RS25170	fcl	1.7812	3.43711	0.0104724
gene-DR76_RS22400	ybgC	1.77992	3.43408	3.868e-05
gene-DR76_RS06995	rsmI	1.7784	3.43045	6.3028e-07
gene-DR76_RS03150	rfaH	1.77383	3.41959	2.42053e-07
gene-DR76_RS03600	rep	1.77174	3.41465	3.74174e-07
gene-DR76_RS20105	fabH	1.76852	3.40704	0.000153584
gene-DR76_RS01700	cysM	1.76673	3.40282	0.00276765
gene-DR76_RS06215	rplO	1.76261	3.39311	0.0280029
gene-DR76_RS22220	ybhI	1.76206	3.39181	0.000462338
gene-DR76_RS06430	yhdT	1.76058	3.38834	0.00389976
gene-DR76_RS21165	cspG	1.76037	3.38786	0.00606036
gene-DR76_RS13955	rpsB	1.76016	3.38736	4.42289e-05
gene-DR76_RS14030	dnaE	1.75921	3.38514	0.00175443
gene-DR76_RS13570	mutT	1.75589	3.37734	0.0359763
gene-DR76_RS13245	caiD	1.74892	3.36106	0.0274242
gene-DR76_RS06905	pnp	1.74306	3.34743	0.00022265
gene-DR76_RS11265	phnD	1.73756	3.33471	0.0351146
gene-DR76_RS25510	DR76_RS25510	1.73517	3.32918	0.0164752
gene-DR76_RS04545	envC	1.73483	3.32839	0.000154283
gene-DR76_RS00370	fruA	1.73239	3.32277	0.00581725
gene-DR76_RS15840	leuE	1.73103	3.31965	0.000226717
gene-DR76_RS10465	DR76_RS10465	1.72905	3.31509	0.00187994
gene-DR76_RS06810	cgtA	1.72774	3.31208	0.00416933
gene-DR76_RS01990	purM	1.72745	3.31141	1.43544e-06
gene-DR76_RS13410	thiP	1.72654	3.30933	0.000272723
gene-DR76_RS04415	pyrE	1.72639	3.30899	0.000319759
gene-DR76_RS14510	DR76_RS14510	1.725	3.3058	0.00864331
gene-DR76_RS16470	sufE	1.72193	3.29877	0.0169699
gene-DR76_RS05290	nikB	1.7215	3.29779	0.000780129
gene-DR76_RS07395	bacA	1.72017	3.29475	1.797e-08
gene-DR76_RS00320	lysP	1.7189	3.29186	2.42917e-14
gene-DR76_RS09790	ispF	1.71	3.2716	0.000108014
gene-DR76_RS05670	DR76_RS05670	1.70785	3.26673	0.00606036
gene-DR76_RS05320	yhhQ	1.70399	3.258	0.000118734
gene-DR76_RS06525	mreD	1.70358	3.25707	0.0119831
gene-DR76_RS21350	rlmKL	1.70083	3.25088	9.78387e-12
gene-DR76_RS13715	speD	1.69994	3.24887	0.000509725
gene-DR76_RS08485	papH	1.69553	3.23895	0.0078884
gene-DR76_RS18305	DR76_RS18305	1.69527	3.23838	0.0034296
gene-DR76_RS14100	tsaA	1.69289	3.23303	0.000924999
gene-DR76_RS02320	recO	1.69238	3.23189	0.00349268
gene-DR76_RS06400	yhdU	1.69168	3.23032	0.00824582
gene-DR76_RS21485	lpxK	1.69139	3.22968	0.000337119
gene-DR76_RS12070	valS	1.68927	3.22494	1.46397e-07
gene-DR76_RS16200	katE	1.68558	3.21669	0.000431406
gene-DR76_RS05910	pabA	1.685	3.2154	8.92419e-05
gene-DR76_RS11625	hflK	1.68337	3.21176	0.0230626
gene-DR76_RS03665	DR76_RS03665	1.67882	3.20167	0.0342671
gene-DR76_RS25445	DR76_RS25445	1.67832	3.20056	0.01637
gene-DR76_RS11855	ytfH	1.67642	3.19633	0.000224798
gene-DR76_RS08800	speB	1.67604	3.1955	2.53743e-07
gene-DR76_RS13910	btuF	1.67188	3.1863	2.70323e-05
gene-DR76_RS06265	arfA	1.67131	3.18503	0.00938622
gene-DR76_RS18330	rnb	1.67123	3.18485	4.37508e-05
gene-DR76_RS17310	dgcZ	1.67096	3.18426	0.000618343
gene-DR76_RS20215	murJ	1.66677	3.17502	4.19928e-16
gene-DR76_RS21245	rlmI	1.66499	3.17112	7.71704e-10
gene-DR76_RS18460	yciQ	1.66453	3.17011	0.00923057
gene-DR76_RS25960	rnpB	1.66439	3.1698	0.00169211
gene-DR76_RS12875	holD	1.6592	3.1584	0.000888748
gene-DR76_RS08790	speA	1.65852	3.15693	0.000501159
gene-DR76_RS11500	ecnA	1.65775	3.15524	0.00156654
gene-DR76_RS23290	purK	1.6527	3.14421	0.000820133
gene-DR76_RS10515	rpoC	1.64889	3.13593	0.0435349
gene-DR76_RS21160	ymcE	1.64847	3.13501	0.0163618
gene-DR76_RS21745	artM	1.64821	3.13444	0.0134932
gene-DR76_RS16140	spy	1.64707	3.13197	0.00135378
gene-DR76_RS22210	ybhC	1.64699	3.13181	6.93692e-06
gene-DR76_RS02195	hcaT	1.64645	3.13063	0.000338995
gene-DR76_RS06250	rplQ	1.64609	3.12983	0.037559
gene-DR76_RS04580	trmL	1.64385	3.12499	0.00175467
gene-DR76_RS05275	nikE	1.64242	3.12188	0.0066461
gene-DR76_RS18760	sirB2	1.64163	3.12018	0.0116586
gene-DR76_RS07775	yghW	1.63935	3.11525	0.00710987
gene-DR76_RS17755	yncD	1.63493	3.10572	2.65763e-06
gene-DR76_RS23785	pgpA	1.63322	3.10204	0.00742469
gene-DR76_RS07745	exbB	1.63307	3.10171	0.0013057
gene-DR76_RS18880	ycgR	1.63294	3.10144	0.0030718
gene-DR76_RS21320	fabA	1.63044	3.09607	0.000108716
gene-DR76_RS01330	DR76_RS01330	1.62913	3.09326	0.0136205
gene-DR76_RS11840	ytfE	1.62907	3.09313	0.000377168
gene-DR76_RS00820	ubiG	1.62708	3.08887	8.44442e-05
gene-DR76_RS25820	DR76_RS25820	1.62707	3.08885	0.0060634
gene-DR76_RS23455	ybaQ	1.62636	3.08733	0.018074
gene-DR76_RS18785	ispE	1.62625	3.0871	4.5964e-06
gene-DR76_RS23055	entE	1.62506	3.08456	0.0412261
gene-DR76_RS29130	DR76_RS29130	1.62367	3.08158	0.0401696
gene-DR76_RS09725	ygcN	1.6232	3.08058	0.00327606
gene-DR76_RS21510	cmk	1.62195	3.07791	1.56723e-10
gene-DR76_RS19515	hflD	1.62195	3.07791	9.34975e-08
gene-DR76_RS22995	ahpC	1.62186	3.07772	0.0151058
gene-DR76_RS20280	yceI	1.61159	3.05588	0.000807835
gene-DR76_RS01140	yfcC	1.61079	3.0542	0.00508871
gene-DR76_RS16440	ydiH	1.60672	3.04559	0.0113256
gene-DR76_RS25450	DR76_RS25450	1.6062	3.04449	0.0305594
gene-DR76_RS08720	yggT	1.60618	3.04444	1.98829e-06
gene-DR76_RS01210	cvpA	1.60294	3.03762	8.32891e-07
gene-DR76_RS24125	codB	1.60273	3.03719	0.000133054
gene-DR76_RS16285	pheS	1.6013	3.03418	0.000249359
gene-DR76_RS12965	serB	1.59868	3.02867	9.8234e-11
gene-DR76_RS08405	DR76_RS08405	1.5979	3.02702	0.00485691
gene-DR76_RS00480	yejM	1.59635	3.02376	0.000117814
gene-DR76_RS05900	yhfG	1.59096	3.01249	0.0148495
gene-DR76_RS04990	yhjJ	1.59024	3.01099	4.39346e-05
gene-DR76_RS07590	DR76_RS07590	1.58991	3.01031	0.00918515
gene-DR76_RS22870	dacA	1.58915	3.00871	9.21103e-09
gene-DR76_RS17745	ansP	1.58837	3.00709	2.41836e-09
gene-DR76_RS05675	feoC	1.58765	3.00559	0.0168585
gene-DR76_RS23260	ybcI	1.58756	3.0054	0.00178112
gene-DR76_RS14670	DR76_RS14670	1.58678	3.00377	0.0103866
gene-DR76_RS21845	mdfA	1.58626	3.0027	5.34864e-07
gene-DR76_RS13985	cdsA	1.58622	3.00261	9.71082e-12
gene-DR76_RS21380	ssuD	1.58415	2.99831	0.0191043
gene-DR76_RS03535	rffC	1.58349	2.99693	0.0316932
gene-DR76_RS29455	DR76_RS29455	1.58191	2.99365	0.0132737
gene-DR76_RS10485	nusG	1.58108	2.99193	8.86951e-09
gene-DR76_RS05795	aroB	1.57917	2.98798	8.85261e-08
gene-DR76_RS01295	prmB	1.57864	2.98688	2.20152e-06
gene-DR76_RS21585	rarA	1.57719	2.98387	0.00365624
gene-DR76_RS07165	DR76_RS07165	1.57702	2.98353	0.0162755
gene-DR76_RS23350	glxR	1.57457	2.97846	0.00670657
gene-DR76_RS05325	tusA	1.57398	2.97725	2.3988e-05
gene-DR76_RS14210	DR76_RS14210	1.57198	2.97313	0.0157808
gene-DR76_RS02970	yihU	1.5696	2.96821	0.0281571
gene-DR76_RS23835	secD	1.56917	2.96734	0.000207753
gene-DR76_RS02390	eamB	1.56798	2.96489	0.016243
gene-DR76_RS07585	DR76_RS07585	1.5637	2.9561	0.0164086
gene-DR76_RS03965	dnaN	1.56162	2.95185	0.00453177
gene-DR76_RS13530	murC	1.56097	2.95051	0.00186136
gene-DR76_RS18055	smrA	1.5576	2.94363	0.00045499
gene-DR76_RS00845	yfaE	1.55646	2.94132	0.00112337
gene-DR76_RS17410	DR76_RS17410	1.55374	2.93577	0.000507278
gene-DR76_RS05300	acpT	1.54979	2.92774	0.00055805
gene-DR76_RS13515	murD	1.54961	2.92738	0.00720471
gene-DR76_RS19655	DR76_RS19655	1.54918	2.92651	0.00883473
gene-DR76_RS05395	livH	1.54875	2.92563	0.00598742
gene-DR76_RS15100	fliI	1.54861	2.92535	0.00095743
gene-DR76_RS17780	ortT	1.54842	2.92497	0.0228107
gene-DR76_RS13190	ispH	1.5475	2.92309	0.00932718
gene-DR76_RS06840	folP	1.54736	2.92281	0.00783918
gene-DR76_RS02775	fieF	1.54512	2.91828	0.00301098
gene-DR76_RS23740	yajR	1.54008	2.90811	1.93751e-07
gene-DR76_RS11545	epmA	1.5388	2.90553	1.32956e-06
gene-DR76_RS03375	DR76_RS03375	1.53678	2.90146	0.00848486
gene-DR76_RS21730	artP	1.53579	2.89946	0.00135242
gene-DR76_RS22395	tolQ	1.53464	2.89716	2.20924e-05
gene-DR76_RS13305	folA	1.52961	2.88709	6.32663e-07
gene-DR76_RS04450	mutM	1.52883	2.88551	0.000122086
gene-DR76_RS22530	phrB	1.52618	2.88023	5.58799e-06
gene-DR76_RS15700	yebO	1.52192	2.87173	0.0290487
gene-DR76_RS10480	secE	1.5173	2.86256	4.15967e-09
gene-DR76_RS05570	DR76_RS05570	1.51629	2.86054	0.0475153
gene-DR76_RS16000	ansA	1.51531	2.8586	0.000131355
gene-DR76_RS13160	rpsT	1.51428	2.85657	2.71484e-05
gene-DR76_RS25190	wcaD	1.51349	2.85499	0.00883473
gene-DR76_RS29670	DR76_RS29670	1.50912	2.84637	0.0124933
gene-DR76_RS01250	flk	1.50893	2.84599	0.000831459
gene-DR76_RS11995	mgtA	1.50872	2.84558	0.0136205
gene-DR76_RS10140	emrA	1.50607	2.84036	2.87838e-06
gene-DR76_RS23265	cysS	1.50015	2.82872	2.12885e-05
gene-DR76_RS17520	yddA	1.49891	2.8263	0.0188076
gene-DR76_RS13560	secM	1.49785	2.82421	2.53684e-05
gene-DR76_RS10915	pnuC	1.49689	2.82233	0.00665842
gene-DR76_RS29730	DR76_RS29730	1.49625	2.82109	0.0356054
gene-DR76_RS18420	topA	1.49606	2.82072	5.18872e-11
gene-DR76_RS14685	cbl	1.4936	2.81591	0.000183672
gene-DR76_RS18530	tonB	1.49076	2.81038	0.000210034
gene-DR76_RS00970	menC	1.49042	2.80971	0.00137307
gene-DR76_RS16445	sufA	1.48994	2.80878	0.00670657
gene-DR76_RS02670	priA	1.48908	2.8071	4.18899e-10
gene-DR76_RS10910	alr	1.48702	2.80309	1.29021e-07
gene-DR76_RS13510	mraY	1.48396	2.79715	0.00606525
gene-DR76_RS15975	ydjH	1.4822	2.79375	0.0193748
gene-DR76_RS24530	yafL	1.48098	2.79138	0.0158618
gene-DR76_RS14050	tilS	1.48007	2.78963	1.34323e-05
gene-DR76_RS07645	parC	1.47931	2.78815	1.49138e-10
gene-DR76_RS04130	uhpC	1.47875	2.78708	0.0169877
gene-DR76_RS01240	usg	1.47761	2.78486	4.02158e-07
gene-DR76_RS10200	DR76_RS10200	1.47604	2.78184	0.00157037
gene-DR76_RS01745	yfeY	1.47594	2.78164	8.02471e-05
gene-DR76_RS00815	gyrA	1.46885	2.76802	1.39818e-07
gene-DR76_RS16610	rnt	1.46558	2.76174	7.33564e-06
gene-DR76_RS06475	accC	1.46479	2.76023	0.000127149
gene-DR76_RS05390	livK	1.46158	2.7541	0.0246272
gene-DR76_RS01320	DR76_RS01320	1.45995	2.751	0.0494553
gene-DR76_RS24490	gpt	1.45785	2.74698	0.000451375
gene-DR76_RS03760	mioC	1.45694	2.74525	0.0188076
gene-DR76_RS08785	yqgB	1.45669	2.74478	0.0118701
gene-DR76_RS00050	rcnB	1.45657	2.74454	3.45546e-05
gene-DR76_RS20275	yceJ	1.45437	2.74037	0.00223964
gene-DR76_RS07895	DR76_RS07895	1.45177	2.73543	7.3073e-05
gene-DR76_RS16925	clcB	1.4483	2.72887	0.000995693
gene-DR76_RS02895	yiiE	1.446	2.72452	0.0270183
gene-DR76_RS23480	ybaL	1.44304	2.71894	0.000210034
gene-DR76_RS13565	secA	1.44106	2.71521	0.0121826
gene-DR76_RS15780	pabB	1.4402	2.71359	0.000207753
gene-DR76_RS15475	nudB	1.43597	2.70565	0.0040604
gene-DR76_RS11950	yjgA	1.43425	2.70242	0.00025883
gene-DR76_RS22035	fiu	1.43399	2.70192	0.0109808
gene-DR76_RS05185	rsmJ	1.43387	2.7017	0.0227085
gene-DR76_RS14035	accA	1.43346	2.70093	3.55525e-07
gene-DR76_RS04370	trmH	1.43325	2.70055	0.0462909
gene-DR76_RS05980	slyX	1.42819	2.6911	0.00179212
gene-DR76_RS07360	tsaD	1.42526	2.68562	3.66979e-07
gene-DR76_RS02375	trmN	1.42181	2.67921	2.28215e-05
gene-DR76_RS11640	purA	1.41981	2.6755	2.60603e-08
gene-DR76_RS19665	DR76_RS19665	1.41908	2.67415	0.029261
gene-DR76_RS14095	proS	1.41864	2.67333	6.80797e-06
gene-DR76_RS19850	DR76_RS19850	1.41854	2.67315	0.0284677
gene-DR76_RS17605	fdnH	1.41717	2.67061	0.0264996
gene-DR76_RS21490	msbA	1.41648	2.66934	2.44974e-05
gene-DR76_RS09175	yqeG	1.41487	2.66636	0.00130682
gene-DR76_RS17215	DR76_RS17215	1.41318	2.66323	0.0149378
gene-DR76_RS06630	nanR	1.41186	2.6608	8.65668e-06
gene-DR76_RS13200	DR76_RS13200	1.41178	2.66065	0.000592825
gene-DR76_RS15515	znuA	1.40961	2.65665	0.00887671
gene-DR76_RS14040	ldcC	1.40798	2.65365	0.000327027
gene-DR76_RS07160	yhaJ	1.40783	2.65337	0.00910934
gene-DR76_RS20100	fabD	1.40772	2.65318	0.028499
gene-DR76_RS10455	DR76_RS10455	1.40746	2.65269	0.0328955
gene-DR76_RS07435	hldE	1.40737	2.65254	2.41208e-07
gene-DR76_RS21850	ybjG	1.40687	2.65162	0.00135378
gene-DR76_RS16750	ydgT	1.40312	2.64473	0.0313473
gene-DR76_RS11270	phnC	1.40026	2.63949	0.0197494
gene-DR76_RS25800	DR76_RS25800	1.39859	2.63644	0.00354691
gene-DR76_RS00090	metG	1.39833	2.63596	2.85924e-07
gene-DR76_RS15910	cdgI	1.39555	2.6309	0.0376909
gene-DR76_RS03440	DR76_RS03440	1.39543	2.63066	0.0153832
gene-DR76_RS08700	yggM	1.39366	2.62745	0.0140816
gene-DR76_RS12235	DR76_RS12235	1.39216	2.62472	0.00154969
gene-DR76_RS21630	DR76_RS21630	1.39056	2.6218	0.011514
gene-DR76_RS08905	ygfI	1.38973	2.6203	0.00253774
gene-DR76_RS07405	ygiM	1.38531	2.61228	2.46265e-05
gene-DR76_RS15805	yoaA	1.3844	2.61063	0.00108645
gene-DR76_RS03910	yidZ	1.38241	2.60704	0.0270025
gene-DR76_RS21735	artJ	1.37578	2.59508	0.026512
gene-DR76_RS15890	yeaL	1.37338	2.59077	0.00228319
gene-DR76_RS14490	DR76_RS14490	1.37205	2.58837	0.0216085
gene-DR76_RS11585	queG	1.37193	2.58817	0.00433074
gene-DR76_RS21625	infA	1.37133	2.58709	0.000434516
gene-DR76_RS23080	fepG	1.36992	2.58456	0.00261194
gene-DR76_RS08710	rdgB	1.36931	2.58348	0.000179856
gene-DR76_RS06625	sspB	1.36864	2.58227	0.00118276
gene-DR76_RS13520	ftsW	1.36788	2.58092	0.00094321
gene-DR76_RS12870	rsmC	1.36786	2.58087	9.74013e-05
gene-DR76_RS18085	ogt	1.36576	2.57711	0.000226717
gene-DR76_RS24505	DR76_RS24505	1.36402	2.57401	0.0023795
gene-DR76_RS15305	yecJ	1.36386	2.57373	0.0161481
gene-DR76_RS08025	DR76_RS08025	1.35962	2.56617	3.65632e-05
gene-DR76_RS19745	DR76_RS19745	1.35853	2.56424	0.043591
gene-DR76_RS05740	hslR	1.35837	2.56396	0.0157808
gene-DR76_RS28480	DR76_RS28480	1.35642	2.56049	0.043507
gene-DR76_RS02085	hisS	1.3547	2.55743	8.49731e-05
gene-DR76_RS28175	ypdK	1.35021	2.5495	0.0467416
gene-DR76_RS25135	wcaK	1.34823	2.54599	0.035464
gene-DR76_RS03595	gppA	1.34638	2.54274	0.00100233
gene-DR76_RS27555	DR76_RS27555	1.34592	2.54192	0.021903
gene-DR76_RS22935	dpiB	1.34371	2.53803	8.21302e-09
gene-DR76_RS06900	rpsO	1.34005	2.53161	1.98829e-06
gene-DR76_RS22880	lipB	1.3391	2.52993	7.03187e-05
gene-DR76_RS18745	DR76_RS18745	1.33853	2.52894	0.000181079
gene-DR76_RS12860	DR76_RS12860	1.33845	2.52879	0.0271911
gene-DR76_RS09220	aas	1.33723	2.52665	5.11816e-07
gene-DR76_RS03905	yieE	1.33653	2.52543	0.00581725
gene-DR76_RS13525	murG	1.33262	2.5186	0.000517823
gene-DR76_RS22120	ybhN	1.33248	2.51836	0.0392065
gene-DR76_RS21985	rhtA	1.33064	2.51514	7.55122e-06
gene-DR76_RS10040	mltB	1.32817	2.51084	0.00478344
gene-DR76_RS18260	ymjA	1.32702	2.50884	0.0103443
gene-DR76_RS02360	rpoE	1.32627	2.50753	0.0370744
gene-DR76_RS18620	rssA	1.32421	2.50396	0.0044661
gene-DR76_RS04455	coaD	1.32418	2.5039	0.00301251
gene-DR76_RS06225	rpmJ	1.32379	2.50322	0.0387335
gene-DR76_RS21760	ybjO	1.3206	2.4977	0.00169396
gene-DR76_RS03935	mnmE	1.31981	2.49633	0.00097948
gene-DR76_RS06505	csrD	1.31723	2.49187	4.68377e-05
gene-DR76_RS02075	bamB	1.3165	2.4906	0.0247589
gene-DR76_RS19080	DR76_RS19080	1.3102	2.47977	0.0246814
gene-DR76_RS18720	ychO	1.30964	2.4788	0.00151388
gene-DR76_RS25815	DR76_RS25815	1.3091	2.47786	0.0133657
gene-DR76_RS03605	ppiC	1.30799	2.47596	0.0184456
gene-DR76_RS18595	DR76_RS18595	1.30632	2.4731	0.000471832
gene-DR76_RS23530	ybaN	1.30052	2.46318	0.0124491
gene-DR76_RS01870	ypfG	1.29956	2.46153	0.00353049
gene-DR76_RS01205	purF	1.29871	2.46008	0.000103156
gene-DR76_RS16485	pykF	1.29525	2.45419	4.02296e-06
gene-DR76_RS25140	wzxC	1.29523	2.45416	0.0351985
gene-DR76_RS18185	ycjT	1.29421	2.45242	0.0126827
gene-DR76_RS11780	DR76_RS11780	1.29388	2.45186	0.0477544
gene-DR76_RS15480	yebC	1.2902	2.44561	0.0302093
gene-DR76_RS19960	cobB	1.28984	2.445	0.00468602
gene-DR76_RS23510	recR	1.28746	2.44098	0.0139265
gene-DR76_RS00680	napG	1.28682	2.4399	0.0413145
gene-DR76_RS13415	thiB	1.28677	2.43981	0.000192596
gene-DR76_RS24315	rclC	1.28605	2.43859	0.04566
gene-DR76_RS06970	yraQ	1.28202	2.4318	0.00060834
gene-DR76_RS19945	potD	1.28116	2.43035	0.0110501
gene-DR76_RS17045	DR76_RS17045	1.28017	2.42868	0.0498561
gene-DR76_RS11095	gltP	1.27748	2.42416	0.0226223
gene-DR76_RS23380	mnmH	1.2731	2.4168	0.0021936
gene-DR76_RS15415	flhe	1.26914	2.41017	0.0340278
gene-DR76_RS20250	pyrC	1.26576	2.40455	0.011935
gene-DR76_RS15490	yebB	1.2627	2.39944	0.0326518
gene-DR76_RS08795	DR76_RS08795	1.26016	2.39522	0.00489666
gene-DR76_RS06800	rpmA	1.25918	2.3936	0.000468812
gene-DR76_RS22700	nagA	1.25893	2.39317	0.007431
gene-DR76_RS21345	uup	1.25828	2.3921	0.0338503
gene-DR76_RS18765	prmC	1.25623	2.38872	0.0351985
gene-DR76_RS16505	ydhW	1.25529	2.38715	0.0185758
gene-DR76_RS05210	yhiN	1.25397	2.38497	0.000345459
gene-DR76_RS19730	DR76_RS19730	1.25392	2.38488	0.00969172
gene-DR76_RS24055	tauA	1.25344	2.38409	0.00423121
gene-DR76_RS09480	mltA	1.25104	2.38012	0.00082952
gene-DR76_RS04440	rpmB	1.25055	2.37932	1.41128e-07
gene-DR76_RS01290	aroC	1.2501	2.37858	0.000318121
gene-DR76_RS19625	DR76_RS19625	1.24929	2.37725	0.0299816
gene-DR76_RS09760	cysD	1.24827	2.37557	0.0205198
gene-DR76_RS04805	glyQ	1.24667	2.37293	0.000694105
gene-DR76_RS12985	ettA	1.24318	2.3672	0.00164601
gene-DR76_RS10230	ygaP	1.24159	2.36459	0.0113256
gene-DR76_RS06720	lptB	1.24092	2.3635	0.00299277
gene-DR76_RS15250	uvrC	1.23903	2.36039	0.00455235
gene-DR76_RS15455	yecN	1.23899	2.36033	0.0111477
gene-DR76_RS10920	DR76_RS10920	1.23815	2.35895	0.0385549
gene-DR76_RS18325	yciW	1.23045	2.3464	0.0140656
gene-DR76_RS13925	degP	1.22604	2.33923	0.00677996
gene-DR76_RS19520	purB	1.22508	2.33768	0.0484034
gene-DR76_RS10605	purH	1.22231	2.33319	0.00395663
gene-DR76_RS19970	lolE	1.22222	2.33306	0.00691459
gene-DR76_RS03155	tatD	1.21913	2.32806	0.000445396
gene-DR76_RS25205	wcaA	1.2163	2.32351	0.0232675
gene-DR76_RS20610	sfaY	1.21523	2.32177	0.00340669
gene-DR76_RS23795	nusB	1.2152	2.32173	6.43883e-05
gene-DR76_RS29320	DR76_RS29320	1.21377	2.31942	0.0264996
gene-DR76_RS20515	DR76_RS20515	1.21209	2.31674	0.0240509
gene-DR76_RS19995	ldtC	1.21209	2.31673	0.00082802
gene-DR76_RS15470	aspS	1.20859	2.31112	2.78559e-06
gene-DR76_RS20480	DR76_RS20480	1.20607	2.30709	0.00270558
gene-DR76_RS13825	DR76_RS13825	1.20542	2.30605	0.015961
gene-DR76_RS20510	DR76_RS20510	1.20405	2.30386	0.0373476
gene-DR76_RS01255	yfcJ	1.20318	2.30247	0.0119125
gene-DR76_RS16065	ynjF	1.20318	2.30246	0.00831434
gene-DR76_RS03360	pldA	1.20288	2.30198	0.00101834
gene-DR76_RS06775	ibaG	1.2026	2.30154	0.0370312
gene-DR76_RS22780	lnt	1.20029	2.29786	0.00359382
gene-DR76_RS23550	mscK	1.19907	2.29591	0.000212134
gene-DR76_RS02545	eptC	1.19783	2.29394	0.00453377
gene-DR76_RS22570	kdpE	1.19476	2.28906	0.000331784
gene-DR76_RS16690	pdxY	1.19457	2.28876	0.00302114
gene-DR76_RS01230	dedA	1.19406	2.28796	0.0274442
gene-DR76_RS24200	yahE	1.19236	2.28526	0.0453849
gene-DR76_RS00715	yojI	1.18791	2.27823	0.00707213
gene-DR76_RS13965	pyrH	1.18333	2.271	0.0152999
gene-DR76_RS05150	slp	1.1791	2.26435	0.0472715
gene-DR76_RS12880	rimI	1.17837	2.26321	0.00466314
gene-DR76_RS01690	pdxK	1.17815	2.26286	0.00765943
gene-DR76_RS15670	prc	1.1779	2.26248	0.00670657
gene-DR76_RS02435	yfiM	1.17678	2.26072	0.0120955
gene-DR76_RS10165	proX	1.17648	2.26024	0.0147036
gene-DR76_RS26560	DR76_RS26560	1.17548	2.25868	0.0144181
gene-DR76_RS18805	pth	1.17533	2.25845	0.000809539
gene-DR76_RS18795	dauA	1.17401	2.25638	0.00848486
gene-DR76_RS07355	rpsU	1.17147	2.25241	1.6673e-05
gene-DR76_RS20075	yceG	1.17131	2.25216	0.000906477
gene-DR76_RS17990	hslJ	1.17001	2.25014	0.0167479
gene-DR76_RS18790	prs	1.16815	2.24724	0.00102501
gene-DR76_RS10460	DR76_RS10460	1.16539	2.24294	0.0118337
gene-DR76_RS05950	yheT	1.16402	2.24081	0.0490616
gene-DR76_RS21285	yccS	1.16381	2.24049	1.01186e-06
gene-DR76_RS19615	DR76_RS19615	1.16184	2.23743	0.0437361
gene-DR76_RS22565	kdpD	1.16063	2.23555	0.00410522
gene-DR76_RS09780	ftsB	1.15976	2.2342	0.00807686
gene-DR76_RS02310	acpS	1.15956	2.2339	0.00977585
gene-DR76_RS11795	DR76_RS11795	1.15564	2.22783	0.0118401
gene-DR76_RS15735	yobD	1.15518	2.22713	0.0261959
gene-DR76_RS08490	papC	1.15398	2.22528	0.00197972
gene-DR76_RS11495	efp	1.15377	2.22494	4.58743e-05
gene-DR76_RS20010	ycfJ	1.15374	2.22489	0.0373163
gene-DR76_RS21795	rimK	1.14823	2.21642	0.000927345
gene-DR76_RS18600	tdk	1.1469	2.21437	0.0156457
gene-DR76_RS22240	ybhA	1.14591	2.21285	0.00124247
gene-DR76_RS19870	DR76_RS19870	1.14562	2.21241	0.0189586
gene-DR76_RS05450	ggt	1.14211	2.20704	0.00830652
gene-DR76_RS01135	pta	1.14041	2.20444	0.0428312
gene-DR76_RS15520	mepM	1.13942	2.20292	0.000135631
gene-DR76_RS22125	ybhM	1.13761	2.20017	0.0167479
gene-DR76_RS10990	uvrA	1.1349	2.19603	0.00342519
gene-DR76_RS09030	prfB	1.13245	2.19231	0.000666672
gene-DR76_RS20285	trhO	1.12894	2.18698	2.25734e-06
gene-DR76_RS23465	ybaK	1.1287	2.18662	0.0244606
gene-DR76_RS06760	mlaD	1.12728	2.18446	0.00670657
gene-DR76_RS13150	nhaA	1.1259	2.18238	0.0220474
gene-DR76_RS15280	tyrP	1.12312	2.17818	0.00426593
gene-DR76_RS10145	emrR	1.11838	2.17104	0.0017658
gene-DR76_RS09870	ygbA	1.11799	2.17045	0.00465229
gene-DR76_RS16245	ydiY	1.11777	2.17011	0.0117887
gene-DR76_RS13430	leuD	1.11716	2.1692	0.0196462
gene-DR76_RS06620	sspA	1.11258	2.16232	0.000338705
gene-DR76_RS27605	mcmA	1.10578	2.15215	0.00823489
gene-DR76_RS03160	tatC	1.1019	2.14637	0.000229326
gene-DR76_RS11830	fklB	1.10148	2.14574	0.00111489
gene-DR76_RS16450	sufB	1.09976	2.14319	0.0205868
gene-DR76_RS12075	holC	1.09355	2.13398	0.0135535
gene-DR76_RS10320	ypjD	1.09329	2.1336	0.0206279
gene-DR76_RS09795	truD	1.09317	2.13342	0.0477544
gene-DR76_RS01225	accD	1.09265	2.13265	0.00111605
gene-DR76_RS14010	fabZ	1.09001	2.12876	3.81969e-05
gene-DR76_RS06910	nlpI	1.08431	2.12036	0.00294334
gene-DR76_RS14800	DR76_RS14800	1.08343	2.11907	0.0399456
gene-DR76_RS15355	motA	1.08188	2.11679	0.0227212
gene-DR76_RS20070	tmk	1.08172	2.11656	0.000134621
gene-DR76_RS13740	hpt	1.08059	2.1149	0.000328607
gene-DR76_RS03070	srkA	1.07147	2.10158	0.0217505
gene-DR76_RS15220	tcyL	1.07085	2.10067	0.00358061
gene-DR76_RS13320	apaH	1.0674	2.09566	0.0112747
gene-DR76_RS14015	lpxA	1.06488	2.092	0.000816407
gene-DR76_RS10315	yfjD	1.05653	2.07993	0.00576707
gene-DR76_RS06750	mlaF	1.0562	2.07944	0.00118513
gene-DR76_RS00310	cirA	1.04979	2.07022	0.00483922
gene-DR76_RS05425	ugpA	1.04081	2.05738	0.00893556
gene-DR76_RS16325	ydiU	1.03924	2.05514	0.000235596
gene-DR76_RS21620	aat	1.0322	2.04514	0.00923057
gene-DR76_RS00650	ccmC	1.02942	2.04121	0.00601633
gene-DR76_RS15665	proQ	1.02739	2.03833	0.00066077
gene-DR76_RS19530	phoQ	1.02652	2.03711	0.000744688
gene-DR76_RS19505	nudJ	1.02157	2.03013	0.00354691
gene-DR76_RS06535	rng	1.02151	2.03005	0.0246293
gene-DR76_RS10555	nudC	1.02105	2.0294	0.0318343
gene-DR76_RS10125	DR76_RS10125	1.01857	2.02591	0.0472356
gene-DR76_RS23000	dsbG	1.01773	2.02474	0.0246293
gene-DR76_RS22390	tolR	1.01276	2.01777	0.022974
gene-DR76_RS02040	guaB	1.01218	2.01696	0.0262087
gene-DR76_RS22900	tatE	1.0086	2.01196	0.00921114
gene-DR76_RS08650	speC	1.00403	2.0056	0.0207154
gene-DR76_RS13990	rseP	1.00191	2.00265	0.00238015

## Sheet: Table S5
Supplementary table S5: List of downregulated gene in SME treatment group.
GeneID	GeneName	log2FoldChange	Foldchange	padj
gene-DR76_RS09660	DR76_RS09660	-6.65842	101.015	5.74407e-44
gene-DR76_RS09665	DR76_RS09665	-5.50087	45.2822	2.42181e-19
gene-DR76_RS12040	arcA	-4.96866	31.3124	1.64185e-21
gene-DR76_RS03130	fadB	-4.55017	23.4282	1.36884e-12
gene-DR76_RS22915	cspE	-4.54892	23.4078	5.06682e-15
gene-DR76_RS21935	ybiY	-4.48227	22.3511	4.27821e-19
gene-DR76_RS07275	fadH	-4.47505	22.2394	1.05293e-19
gene-DR76_RS06925	mtr	-4.41602	21.3478	2.56924e-12
gene-DR76_RS12605	gntP	-4.41022	21.2622	3.53602e-14
gene-DR76_RS18475	trpE	-4.23064	18.7737	3.96253e-09
gene-DR76_RS16775	malX	-4.22332	18.6787	1.81534e-35
gene-DR76_RS24550	fadE	-4.20155	18.399	8.70006e-10
gene-DR76_RS03135	fadA	-4.15752	17.8459	1.5038e-09
gene-DR76_RS10650	aceA	-4.15491	17.8136	1.39879e-26
gene-DR76_RS03195	DR76_RS03195	-4.07399	16.8419	8.23276e-11
gene-DR76_RS03645	ilvL	-4.03379	16.3791	5.8781e-09
gene-DR76_RS11335	melR	-3.98375	15.8208	3.28838e-15
gene-DR76_RS12030	argF	-3.94335	15.3839	1.95038e-10
gene-DR76_RS21940	ybiW	-3.93172	15.2604	2.35996e-22
gene-DR76_RS28185	ypfM	-3.89286	14.8548	5.84247e-10
gene-DR76_RS23035	cstA	-3.88528	14.7769	2.56924e-12
gene-DR76_RS00070	yehD	-3.84097	14.33	5.92493e-12
gene-DR76_RS09145	ygeV	-3.82361	14.1586	4.46581e-19
gene-DR76_RS04085	yidF	-3.76951	13.6375	5.49198e-16
gene-DR76_RS24150	prpR	-3.73271	13.294	4.98177e-17
gene-DR76_RS17870	ydcH	-3.70531	13.044	2.40599e-20
gene-DR76_RS09655	DR76_RS09655	-3.6528	12.5777	2.53268e-10
gene-DR76_RS21645	cspD	-3.64827	12.5383	2.8467e-14
gene-DR76_RS00565	DR76_RS00565	-3.62523	12.3397	1.10279e-16
gene-DR76_RS07215	exuT	-3.52365	11.5007	8.37365e-14
gene-DR76_RS18480	trpD	-3.47331	11.1063	2.54957e-06
gene-DR76_RS12790	lgoR	-3.46497	11.0423	8.03215e-10
gene-DR76_RS10655	aceK	-3.46164	11.0169	4.46581e-19
gene-DR76_RS07220	uxaC	-3.45522	10.9679	2.38745e-11
gene-DR76_RS29770	DR76_RS29770	-3.40596	10.5998	9.45319e-11
gene-DR76_RS00400	yeiQ	-3.389	10.4759	1.58338e-11
gene-DR76_RS03730	rbsD	-3.34787	10.1815	5.96132e-19
gene-DR76_RS12695	yjiM	-3.3399	10.1254	1.225e-12
gene-DR76_RS12615	uxuA	-3.30596	9.88991	8.87096e-10
gene-DR76_RS07235	sstT	-3.29498	9.81493	3.81743e-15
gene-DR76_RS16980	rspA	-3.24484	9.47971	1.30711e-14
gene-DR76_RS23645	ybaE	-3.22359	9.34107	1.95038e-10
gene-DR76_RS11700	bsmA	-3.19195	9.13847	8.57143e-20
gene-DR76_RS17920	aldA	-3.19166	9.1366	4.23378e-12
gene-DR76_RS08645	yqgA	-3.19076	9.13094	5.50587e-18
gene-DR76_RS04095	ivbL	-3.18561	9.09836	4.51233e-14
gene-DR76_RS09170	DR76_RS09170	-3.1718	9.01172	1.02444e-17
gene-DR76_RS04100	ilvB	-3.17016	9.00146	2.96463e-08
gene-DR76_RS24140	prpC	-3.16115	8.94544	3.14511e-10
gene-DR76_RS05825	DR76_RS05825	-3.15112	8.88347	4.99653e-08
gene-DR76_RS20680	DR76_RS20680	-3.14759	8.86176	3.89123e-08
gene-DR76_RS09110	yqeC	-3.13798	8.80289	4.09304e-27
gene-DR76_RS01350	fadJ	-3.13198	8.7664	1.95688e-10
gene-DR76_RS22790	gltI	-3.11859	8.68537	2.02679e-05
gene-DR76_RS12035	arcC	-3.1121	8.64637	8.17988e-10
gene-DR76_RS01585	yfeD	-3.10655	8.61318	4.70869e-22
gene-DR76_RS00560	DR76_RS00560	-3.10205	8.58639	2.35509e-06
gene-DR76_RS09540	fucP	-3.08374	8.47809	3.47701e-12
gene-DR76_RS00760	atoS	-3.08119	8.46312	2.06733e-15
gene-DR76_RS00575	DR76_RS00575	-3.07895	8.44998	1.94127e-06
gene-DR76_RS07935	glcA	-3.07213	8.41016	1.07919e-12
gene-DR76_RS17415	uxaB	-3.04012	8.22559	1.94908e-11
gene-DR76_RS22105	ybhQ	-3.02613	8.14622	1.65403e-15
gene-DR76_RS01195	argT	-3.00895	8.04977	6.19006e-09
gene-DR76_RS14805	mtfA	-2.98135	7.89724	8.55391e-10
gene-DR76_RS22800	gltK	-2.96648	7.81625	2.20152e-06
gene-DR76_RS24705	rbsK	-2.9648	7.80716	1.28565e-13
gene-DR76_RS02920	DR76_RS02920	-2.94327	7.69153	7.2773e-11
gene-DR76_RS03920	tnaB	-2.94104	7.67964	0.00019738
gene-DR76_RS10385	raiA	-2.91946	7.56561	5.73243e-09
gene-DR76_RS04235	DR76_RS04235	-2.87662	7.34429	5.713e-05
gene-DR76_RS06350	yhdZ	-2.87571	7.33963	1.04225e-07
gene-DR76_RS29625	DR76_RS29625	-2.87505	7.33627	0.000821278
gene-DR76_RS21295	sulA	-2.83758	7.14818	2.83147e-08
gene-DR76_RS16315	nlpC	-2.83457	7.1333	3.21601e-15
gene-DR76_RS07225	uxaA	-2.79075	6.91988	2.69931e-09
gene-DR76_RS11835	cycA	-2.78113	6.87391	2.78248e-10
gene-DR76_RS20255	dinI	-2.77592	6.84911	2.51563e-09
gene-DR76_RS11045	actP	-2.76131	6.78013	2.94938e-06
gene-DR76_RS11455	aspA	-2.76114	6.77933	0.00127592
gene-DR76_RS12445	yjhI	-2.75288	6.74063	4.35821e-07
gene-DR76_RS12020	DR76_RS12020	-2.74867	6.72098	5.96294e-06
gene-DR76_RS13395	DR76_RS13395	-2.74725	6.71434	0.0238461
gene-DR76_RS05635	malT	-2.74441	6.70117	1.975e-09
gene-DR76_RS18500	yciF	-2.71272	6.55555	0.0257672
gene-DR76_RS10550	rsd	-2.71059	6.54588	2.39543e-07
gene-DR76_RS04985	dctA	-2.7064	6.5269	2.81108e-06
gene-DR76_RS04105	ilvN	-2.6904	6.45494	4.70164e-06
gene-DR76_RS04590	lldR	-2.68013	6.40912	3.17552e-05
gene-DR76_RS02190	csiE	-2.66676	6.35	8.37365e-14
gene-DR76_RS07915	glcE	-2.65743	6.30906	0.000225141
gene-DR76_RS21930	fsa	-2.64401	6.25066	1.88743e-12
gene-DR76_RS29690	DR76_RS29690	-2.62046	6.14948	9.045e-09
gene-DR76_RS01355	fadI	-2.61993	6.14721	1.46956e-10
gene-DR76_RS22805	gltL	-2.61168	6.11217	8.02471e-05
gene-DR76_RS12485	DR76_RS12485	-2.60858	6.09903	7.25718e-05
gene-DR76_RS07920	glcF	-2.60421	6.0806	0.000205818
gene-DR76_RS07685	DR76_RS07685	-2.59571	6.04487	7.85614e-07
gene-DR76_RS01830	pta	-2.59511	6.04236	1.40405e-08
gene-DR76_RS01580	yfeC	-2.59351	6.03565	1.81249e-11
gene-DR76_RS13385	araC	-2.58817	6.01335	6.56243e-09
gene-DR76_RS04695	yiaO	-2.58326	5.99293	0.000400815
gene-DR76_RS12115	DR76_RS12115	-2.57315	5.95106	6.64049e-08
gene-DR76_RS16985	rspB	-2.57174	5.94526	1.63012e-10
gene-DR76_RS07875	lptG	-2.56389	5.913	4.12185e-09
gene-DR76_RS12690	DR76_RS12690	-2.55987	5.89656	4.82649e-06
gene-DR76_RS04690	lyxK	-2.55967	5.89572	7.11646e-07
gene-DR76_RS25875	DR76_RS25875	-2.55446	5.87446	1.9412e-13
gene-DR76_RS12390	DR76_RS12390	-2.55046	5.85822	1.61253e-06
gene-DR76_RS12465	sgcQ	-2.54964	5.85486	3.3312e-13
gene-DR76_RS26815	DR76_RS26815	-2.54407	5.83234	7.08997e-09
gene-DR76_RS04595	lldP	-2.5386	5.81026	0.000226717
gene-DR76_RS25535	DR76_RS25535	-2.53206	5.78396	1.94419e-08
gene-DR76_RS19485	DR76_RS19485	-2.529	5.77171	0.0415308
gene-DR76_RS01835	eutT	-2.52374	5.75071	2.7594e-10
gene-DR76_RS24135	prpD	-2.52317	5.74842	4.32393e-05
gene-DR76_RS14850	DR76_RS14850	-2.52151	5.74183	0.0227085
gene-DR76_RS12620	uxuB	-2.50288	5.66816	7.06769e-06
gene-DR76_RS18905	dadA	-2.50018	5.65756	1.77397e-05
gene-DR76_RS13795	DR76_RS13795	-2.50012	5.65733	5.5851e-05
gene-DR76_RS03200	DR76_RS03200	-2.49831	5.65021	3.99741e-05
gene-DR76_RS23030	ybdD	-2.48804	5.61014	3.23574e-09
gene-DR76_RS24410	ykgJ	-2.47018	5.54112	7.78534e-13
gene-DR76_RS04700	yiaN	-2.47016	5.54106	1.43905e-05
gene-DR76_RS10300	recN	-2.46553	5.52328	8.48199e-07
gene-DR76_RS21325	rmf	-2.46234	5.51109	6.52749e-06
gene-DR76_RS22795	gltJ	-2.4541	5.47971	0.00019653
gene-DR76_RS01825	eutM	-2.4282	5.38223	0.000226037
gene-DR76_RS05080	hdeD	-2.42587	5.37354	4.97697e-10
gene-DR76_RS27600	DR76_RS27600	-2.42525	5.37122	0.000210034
gene-DR76_RS24145	prpB	-2.41054	5.31674	3.36151e-07
gene-DR76_RS29395	DR76_RS29395	-2.40486	5.29583	7.08649e-13
gene-DR76_RS07905	glcC	-2.40379	5.29191	5.69806e-09
gene-DR76_RS21310	matP	-2.40201	5.28537	9.38081e-11
gene-DR76_RS04400	dinD	-2.39527	5.26077	4.39704e-10
gene-DR76_RS05455	yrhB	-2.39026	5.2425	0.00910934
gene-DR76_RS16120	astA	-2.38917	5.23856	0.000465627
gene-DR76_RS01725	ucpA	-2.38805	5.23449	2.16048e-05
gene-DR76_RS01820	eutN	-2.38698	5.23061	0.00359352
gene-DR76_RS16790	uidR	-2.38271	5.21517	5.92493e-12
gene-DR76_RS28685	DR76_RS28685	-2.37992	5.2051	8.09645e-07
gene-DR76_RS24275	DR76_RS24275	-2.37809	5.19847	0.000121387
gene-DR76_RS16230	yniA	-2.37547	5.18905	0.000155046
gene-DR76_RS14370	DR76_RS14370	-2.37401	5.18379	3.00183e-07
gene-DR76_RS14810	DR76_RS14810	-2.36647	5.15677	1.42856e-08
gene-DR76_RS21885	dgcI	-2.36462	5.15017	5.9032e-07
gene-DR76_RS07910	glcD	-2.3581	5.12694	0.00045684
gene-DR76_RS11050	yjcH	-2.34753	5.08951	6.31423e-06
gene-DR76_RS23980	yaiY	-2.33622	5.04976	6.26673e-09
gene-DR76_RS08870	DR76_RS08870	-2.33057	5.03006	0.000212268
gene-DR76_RS15350	flhC	-2.32375	5.00633	4.03133e-08
gene-DR76_RS09160	xdhA	-2.32302	5.00377	1.94419e-08
gene-DR76_RS05445	yhhA	-2.32263	5.00243	3.45703e-07
gene-DR76_RS10645	aceB	-2.32012	4.99374	0.00136834
gene-DR76_RS05710	DR76_RS05710	-2.31992	4.99305	1.69294e-07
gene-DR76_RS03190	rmuC	-2.31726	4.98385	1.27876e-05
gene-DR76_RS12475	sgcB	-2.3159	4.97917	2.38773e-05
gene-DR76_RS12025	DR76_RS12025	-2.31299	4.96913	5.73483e-06
gene-DR76_RS03720	rbsC	-2.30502	4.94173	7.58038e-06
gene-DR76_RS04720	yiaK	-2.2895	4.88887	5.11799e-08
gene-DR76_RS18935	umuD	-2.28626	4.87788	3.66979e-07
gene-DR76_RS08055	DR76_RS08055	-2.28465	4.87247	0.0272416
gene-DR76_RS03725	rbsA	-2.27035	4.82441	5.8781e-09
gene-DR76_RS09180	yqeF	-2.26639	4.81117	4.79659e-21
gene-DR76_RS18010	uspF	-2.26603	4.80997	0.000483169
gene-DR76_RS20520	DR76_RS20520	-2.26342	4.8013	7.23895e-10
gene-DR76_RS05190	dtpB	-2.26073	4.79234	6.98798e-06
gene-DR76_RS19905	DR76_RS19905	-2.23838	4.71865	0.000286374
gene-DR76_RS28950	DR76_RS28950	-2.23341	4.70245	3.4207e-06
gene-DR76_RS21030	putP	-2.22923	4.68883	1.27876e-05
gene-DR76_RS01840	eutQ	-2.21866	4.6546	2.93433e-05
gene-DR76_RS07925	glcG	-2.21655	4.6478	0.00275648
gene-DR76_RS19490	DR76_RS19490	-2.20992	4.62648	3.63701e-09
gene-DR76_RS02120	sseA	-2.20962	4.62552	4.18208e-05
gene-DR76_RS24730	DR76_RS24730	-2.206	4.61395	8.38049e-05
gene-DR76_RS28360	DR76_RS28360	-2.20386	4.60711	0.00638137
gene-DR76_RS11870	ytfJ	-2.20184	4.60065	6.43276e-10
gene-DR76_RS01805	eutG	-2.17902	4.52847	0.000395525
gene-DR76_RS08935	fau	-2.17857	4.52706	3.06287e-09
gene-DR76_RS24865	DR76_RS24865	-2.17639	4.52021	6.14463e-07
gene-DR76_RS06455	DR76_RS06455	-2.17504	4.51599	2.72986e-06
gene-DR76_RS19400	DR76_RS19400	-2.16637	4.48892	4.54978e-05
gene-DR76_RS25000	yeeY	-2.16588	4.48741	5.65229e-11
gene-DR76_RS12470	sgcC	-2.15891	4.46576	3.21594e-11
gene-DR76_RS13760	yadI	-2.15889	4.46572	7.55406e-06
gene-DR76_RS14985	DR76_RS14985	-2.15467	4.45268	1.40387e-05
gene-DR76_RS22985	uspG	-2.15127	4.44217	0.00019738
gene-DR76_RS01790	eutB	-2.14495	4.42277	1.71904e-05
gene-DR76_RS19450	DR76_RS19450	-2.14243	4.41505	0.000142207
gene-DR76_RS22275	modF	-2.13978	4.40694	7.65446e-07
gene-DR76_RS21250	hspQ	-2.13453	4.39094	9.45734e-05
gene-DR76_RS09120	arcC	-2.1339	4.38902	9.08731e-09
gene-DR76_RS07765	gpr	-2.12731	4.36902	0.000366923
gene-DR76_RS25555	DR76_RS25555	-2.1268	4.36749	1.42173e-07
gene-DR76_RS13805	yadL	-2.12396	4.35888	0.0044958
gene-DR76_RS14815	DR76_RS14815	-2.11829	4.34178	1.41084e-13
gene-DR76_RS21875	bssR	-2.11602	4.33496	0.000146307
gene-DR76_RS19440	DR76_RS19440	-2.11323	4.3266	1.18876e-05
gene-DR76_RS09155	xdhB	-2.10801	4.31097	0.000350207
gene-DR76_RS09105	mocA	-2.10206	4.29322	0.00235325
gene-DR76_RS16795	uidA	-2.09682	4.27765	3.24248e-05
gene-DR76_RS11395	ghoT	-2.09651	4.27674	0.0162755
gene-DR76_RS03310	DR76_RS03310	-2.09346	4.2677	0.00252639
gene-DR76_RS29715	DR76_RS29715	-2.08193	4.23373	0.0122835
gene-DR76_RS02820	rhaR	-2.08144	4.23231	2.1146e-08
gene-DR76_RS11010	soxS	-2.08057	4.22974	4.60145e-08
gene-DR76_RS04770	xylF	-2.07683	4.21879	0.000551147
gene-DR76_RS24130	prpE	-2.06588	4.1869	0.000738673
gene-DR76_RS05830	yhfY	-2.06453	4.18298	0.00368905
gene-DR76_RS16780	malI	-2.06364	4.18039	4.24953e-12
gene-DR76_RS00570	DR76_RS00570	-2.0629	4.17824	2.28e-06
gene-DR76_RS22475	sdhC	-2.05214	4.14721	0.000135355
gene-DR76_RS08575	hlyC	-2.04721	4.13305	2.51882e-06
gene-DR76_RS22460	sdhB	-2.03511	4.09854	0.000633133
gene-DR76_RS03430	yifL	-2.01109	4.03087	3.36151e-07
gene-DR76_RS09650	DR76_RS09650	-1.99402	3.98345	0.000114879
gene-DR76_RS11925	ytfR	-1.9919	3.97762	6.38845e-05
gene-DR76_RS01800	eutH	-1.98808	3.9671	8.09197e-05
gene-DR76_RS24370	ykgM	-1.9865	3.96276	4.83086e-05
gene-DR76_RS16800	uidB	-1.98561	3.96029	1.27876e-05
gene-DR76_RS12495	yjhQ	-1.97583	3.93354	0.00477753
gene-DR76_RS03695	yieP	-1.96865	3.91402	0.000699123
gene-DR76_RS25880	DR76_RS25880	-1.96636	3.90781	4.72772e-08
gene-DR76_RS02575	frwC	-1.96395	3.90128	0.00343018
gene-DR76_RS06945	ubiT	-1.96312	3.89903	7.63243e-05
gene-DR76_RS18505	yciE	-1.96193	3.89583	0.0013362
gene-DR76_RS13900	erpA	-1.95267	3.87092	1.62398e-08
gene-DR76_RS12440	yjhH	-1.95013	3.86408	0.000225092
gene-DR76_RS07675	DR76_RS07675	-1.94392	3.84751	3.87682e-07
gene-DR76_RS19480	DR76_RS19480	-1.9422	3.84292	2.55031e-05
gene-DR76_RS00060	yehB	-1.93866	3.83351	0.000330721
gene-DR76_RS19410	DR76_RS19410	-1.9351	3.82404	1.5108e-06
gene-DR76_RS01795	eutA	-1.93423	3.82175	1.02098e-05
gene-DR76_RS09850	ygbJ	-1.93226	3.81652	0.00082802
gene-DR76_RS09115	yqeB	-1.9277	3.80447	1.39535e-06
gene-DR76_RS02935	yihY	-1.92655	3.80146	0.000142639
gene-DR76_RS29610	DR76_RS29610	-1.92648	3.80126	0.000315115
gene-DR76_RS29635	DR76_RS29635	-1.92596	3.7999	0.00475827
gene-DR76_RS16420	ydiL	-1.92305	3.79225	5.09172e-05
gene-DR76_RS09520	fucR	-1.91966	3.78334	1.15502e-05
gene-DR76_RS20755	DR76_RS20755	-1.9115	3.76199	0.00195388
gene-DR76_RS22465	sdhA	-1.91089	3.76041	0.00135378
gene-DR76_RS12480	sgcX	-1.9097	3.7573	1.18963e-06
gene-DR76_RS08985	yqfB	-1.9068	3.74976	2.3181e-05
gene-DR76_RS19405	bet	-1.90649	3.74895	0.000159943
gene-DR76_RS13675	DR76_RS13675	-1.90304	3.74	0.000397894
gene-DR76_RS12500	topAI	-1.90264	3.73897	3.48465e-05
gene-DR76_RS09130	ygeY	-1.89695	3.72426	0.000261234
gene-DR76_RS23965	iraP	-1.89693	3.7242	0.00476438
gene-DR76_RS20380	csgE	-1.89252	3.71284	0.00420409
gene-DR76_RS01775	eutK	-1.89182	3.71104	0.000687052
gene-DR76_RS15715	cspE	-1.88108	3.68351	0.000277743
gene-DR76_RS05720	pckA	-1.88005	3.68088	0.000875867
gene-DR76_RS17845	ydcL	-1.87412	3.66578	1.44253e-05
gene-DR76_RS05115	hutX	-1.86583	3.64477	0.000274409
gene-DR76_RS18900	dadX	-1.86496	3.64259	0.00195867
gene-DR76_RS22815	ybeL	-1.85903	3.62763	7.75559e-06
gene-DR76_RS19345	DR76_RS19345	-1.85559	3.619	1.62398e-08
gene-DR76_RS24255	ipbA	-1.85435	3.61589	3.83912e-05
gene-DR76_RS22470	sdhD	-1.85022	3.60556	0.00414704
gene-DR76_RS20205	flgM	-1.84965	3.60414	1.55794e-05
gene-DR76_RS20475	DR76_RS20475	-1.84719	3.59798	0.00192495
gene-DR76_RS00150	btsS	-1.8454	3.59353	9.67809e-10
gene-DR76_RS23825	yajD	-1.84439	3.59102	5.67221e-09
gene-DR76_RS12460	sgcA	-1.8438	3.58954	0.00301098
gene-DR76_RS09290	ygdB	-1.84273	3.58688	0.0467066
gene-DR76_RS23640	cof	-1.83616	3.57059	8.03215e-10
gene-DR76_RS20385	csgF	-1.83139	3.5588	0.0133657
gene-DR76_RS25965	hha	-1.82593	3.54536	2.03457e-07
gene-DR76_RS06435	DR76_RS06435	-1.82204	3.5358	3.94163e-07
gene-DR76_RS21270	mgsA	-1.81629	3.52174	0.00216159
gene-DR76_RS04715	yiaL	-1.81476	3.51802	0.0017658
gene-DR76_RS12685	ytiA	-1.81152	3.51013	0.0484277
gene-DR76_RS01815	eutE	-1.8095	3.50522	0.000393871
gene-DR76_RS20990	pgaA	-1.80794	3.50141	0.000421157
gene-DR76_RS24695	DR76_RS24695	-1.80442	3.49289	2.1709e-06
gene-DR76_RS12095	yjgR	-1.79868	3.47903	0.000429388
gene-DR76_RS01365	fadL	-1.79733	3.47576	0.00145814
gene-DR76_RS19040	ariR	-1.79591	3.47235	0.00815378
gene-DR76_RS23220	DR76_RS23220	-1.78574	3.44796	3.99741e-05
gene-DR76_RS20535	DR76_RS20535	-1.78355	3.44273	2.20152e-06
gene-DR76_RS03205	DR76_RS03205	-1.78282	3.44097	0.025108
gene-DR76_RS25540	DR76_RS25540	-1.78026	3.43488	3.95416e-08
gene-DR76_RS11450	dcuA	-1.77963	3.43339	0.00289701
gene-DR76_RS21410	ompF	-1.77853	3.43075	0.0339171
gene-DR76_RS11160	yjcS	-1.77806	3.42964	3.12323e-06
gene-DR76_RS07070	prlF	-1.7764	3.4257	0.000208253
gene-DR76_RS19565	DR76_RS19565	-1.7752	3.42286	6.1162e-07
gene-DR76_RS08655	nupG	-1.77467	3.4216	0.00330064
gene-DR76_RS02940	yihX	-1.77058	3.41191	0.0050857
gene-DR76_RS16825	fumC	-1.77003	3.41061	0.00110536
gene-DR76_RS04585	lldD	-1.76996	3.41044	0.0166238
gene-DR76_RS28440	azuC	-1.76827	3.40644	1.94266e-05
gene-DR76_RS12490	yjhP	-1.76826	3.40643	0.000172304
gene-DR76_RS07635	ygiV	-1.76182	3.39125	0.000405679
gene-DR76_RS19280	rusA	-1.76076	3.38876	0.000837568
gene-DR76_RS24160	yahN	-1.75726	3.38055	0.00105173
gene-DR76_RS05835	yhfX	-1.75629	3.37827	0.0303998
gene-DR76_RS19000	ymgD	-1.75579	3.37711	1.67278e-06
gene-DR76_RS25860	DR76_RS25860	-1.74126	3.34328	1.12897e-07
gene-DR76_RS01785	eutC	-1.736	3.33111	0.00197109
gene-DR76_RS09545	fucA	-1.73116	3.31994	0.00423121
gene-DR76_RS02640	DR76_RS02640	-1.72394	3.30336	0.000114978
gene-DR76_RS16770	malY	-1.72351	3.30238	6.23416e-05
gene-DR76_RS23570	tomB	-1.72328	3.30187	0.00141531
gene-DR76_RS26805	DR76_RS26805	-1.72192	3.29876	0.000566812
gene-DR76_RS23660	ybaV	-1.72026	3.29495	0.00622312
gene-DR76_RS10380	pheA	-1.71947	3.29316	4.74476e-05
gene-DR76_RS01810	eutJ	-1.71007	3.27176	0.0406705
gene-DR76_RS20805	DR76_RS20805	-1.70585	3.26221	0.00045132
gene-DR76_RS07450	yqiJ	-1.69792	3.24434	0.00216875
gene-DR76_RS07455	glgS	-1.69472	3.23715	4.31526e-06
gene-DR76_RS28590	DR76_RS28590	-1.6929	3.23305	0.00823891
gene-DR76_RS01175	hisP	-1.68929	3.22497	6.3028e-07
gene-DR76_RS23375	allS	-1.68418	3.21358	0.00545332
gene-DR76_RS01180	hisM	-1.68349	3.21205	2.94474e-07
gene-DR76_RS22450	sucA	-1.68145	3.20749	0.0133307
gene-DR76_RS14415	DR76_RS14415	-1.68048	3.20535	4.46571e-05
gene-DR76_RS09700	ygcS	-1.66986	3.18185	0.0114239
gene-DR76_RS00280	galS	-1.6697	3.18149	2.09087e-05
gene-DR76_RS07930	glcB	-1.66907	3.18009	0.00675919
gene-DR76_RS17960	pdxI	-1.66762	3.1769	0.0153542
gene-DR76_RS29595	DR76_RS29595	-1.66675	3.17498	0.035921
gene-DR76_RS19475	DR76_RS19475	-1.66184	3.1642	0.00321559
gene-DR76_RS23930	yaiA	-1.65605	3.15152	3.2273e-05
gene-DR76_RS04670	aldB	-1.6541	3.14727	1.47303e-05
gene-DR76_RS18570	oppC	-1.65245	3.14367	0.0154715
gene-DR76_RS01120	yfbV	-1.65183	3.14231	3.94013e-06
gene-DR76_RS22655	DR76_RS22655	-1.64888	3.1359	0.000572146
gene-DR76_RS19470	DR76_RS19470	-1.64826	3.13455	0.000109752
gene-DR76_RS04205	DR76_RS04205	-1.64716	3.13217	9.55296e-13
gene-DR76_RS07065	yhaV	-1.64422	3.12579	0.000161677
gene-DR76_RS25015	yefM	-1.64419	3.12572	0.00870784
gene-DR76_RS20375	csgD	-1.64151	3.11993	0.0234404
gene-DR76_RS24060	DR76_RS24060	-1.64142	3.11972	0.00650315
gene-DR76_RS10840	lexA	-1.63932	3.11518	0.000366644
gene-DR76_RS29240	DR76_RS29240	-1.63647	3.10903	0.00268821
gene-DR76_RS17800	ydcU	-1.62976	3.09462	0.00209844
gene-DR76_RS29465	DR76_RS29465	-1.62959	3.09425	0.00294668
gene-DR76_RS24415	yagU	-1.62521	3.08487	0.000103627
gene-DR76_RS20530	DR76_RS20530	-1.62385	3.08197	1.52608e-09
gene-DR76_RS19045	ymgA	-1.62109	3.07608	0.0306741
gene-DR76_RS03475	aslA	-1.61812	3.06975	4.10055e-06
gene-DR76_RS22635	chiP	-1.61712	3.06762	0.000306373
gene-DR76_RS22715	asnB	-1.61708	3.06753	0.0316731
gene-DR76_RS01860	tal	-1.61693	3.06722	0.000167417
gene-DR76_RS04505	DR76_RS04505	-1.61628	3.06584	0.00145814
gene-DR76_RS21025	DR76_RS21025	-1.61537	3.06391	2.01133e-06
gene-DR76_RS12060	DR76_RS12060	-1.61235	3.05751	0.000558883
gene-DR76_RS19460	DR76_RS19460	-1.61023	3.053	9.75523e-05
gene-DR76_RS13850	sfsA	-1.60379	3.03941	0.0019608
gene-DR76_RS10725	DR76_RS10725	-1.59986	3.03113	0.000195843
gene-DR76_RS00200	yohC	-1.59808	3.02741	0.00176505
gene-DR76_RS12670	kptA	-1.5966	3.0243	3.74972e-05
gene-DR76_RS27610	mchB	-1.59526	3.02149	0.0171799
gene-DR76_RS07245	ygjR	-1.59461	3.02014	0.00298433
gene-DR76_RS28955	DR76_RS28955	-1.59378	3.0184	0.000429351
gene-DR76_RS23015	ybdM	-1.59313	3.01704	3.87981e-07
gene-DR76_RS25525	DR76_RS25525	-1.58849	3.00735	8.16014e-06
gene-DR76_RS14820	DR76_RS14820	-1.58767	3.00564	0.0147771
gene-DR76_RS19110	DR76_RS19110	-1.58713	3.00452	0.0134708
gene-DR76_RS24965	sbmC	-1.58583	3.0018	1.82033e-05
gene-DR76_RS11875	ytfK	-1.5855	3.00111	0.000122086
gene-DR76_RS22100	ybhR	-1.58474	2.99954	0.00203273
gene-DR76_RS14965	hprR	-1.57808	2.98573	5.93318e-05
gene-DR76_RS20390	csgG	-1.57704	2.98357	0.000103627
gene-DR76_RS29410	DR76_RS29410	-1.57538	2.98014	0.0368007
gene-DR76_RS21765	potI	-1.57194	2.97304	4.39221e-06
gene-DR76_RS22000	glnH	-1.56922	2.96745	0.0417171
gene-DR76_RS24710	DR76_RS24710	-1.56739	2.96369	5.38772e-09
gene-DR76_RS21105	agp	-1.56657	2.962	0.0346583
gene-DR76_RS09195	araE	-1.56627	2.96137	8.44819e-06
gene-DR76_RS16435	menI	-1.56569	2.96018	7.91675e-05
gene-DR76_RS12455	sgcE	-1.5638	2.95631	0.00198643
gene-DR76_RS04885	dppA	-1.56335	2.9554	0.023791
gene-DR76_RS09140	ygeW	-1.56127	2.95113	0.00110993
gene-DR76_RS15230	sdiA	-1.56096	2.9505	7.35827e-05
gene-DR76_RS11330	adiA	-1.55945	2.94742	7.57038e-07
gene-DR76_RS18800	ychH	-1.55864	2.94577	0.000812545
gene-DR76_RS22660	DR76_RS22660	-1.55539	2.93912	0.00303686
gene-DR76_RS21395	pepN	-1.55361	2.93551	0.00027631
gene-DR76_RS22810	rihA	-1.55163	2.93149	0.00282253
gene-DR76_RS16180	chbA	-1.54282	2.91364	0.0461986
gene-DR76_RS29415	DR76_RS29415	-1.54265	2.9133	0.00921114
gene-DR76_RS19380	DR76_RS19380	-1.53538	2.89865	0.00084827
gene-DR76_RS22485	gltA	-1.53107	2.89	0.0118534
gene-DR76_RS05015	yhjE	-1.52797	2.88379	8.02471e-05
gene-DR76_RS04180	DR76_RS04180	-1.52653	2.88093	0.0264822
gene-DR76_RS22320	DR76_RS22320	-1.5259	2.87966	0.00205633
gene-DR76_RS13790	panB	-1.52573	2.87931	0.000110627
gene-DR76_RS14845	DR76_RS14845	-1.52525	2.87837	0.00746063
gene-DR76_RS24905	DR76_RS24905	-1.52368	2.87523	3.923e-06
gene-DR76_RS11930	ytfT	-1.52252	2.87292	0.00895768
gene-DR76_RS08530	DR76_RS08530	-1.52149	2.87087	0.0318343
gene-DR76_RS25915	DR76_RS25915	-1.51973	2.86738	0.000597383
gene-DR76_RS15945	msrB	-1.517	2.86195	0.000477055
gene-DR76_RS23635	decR	-1.51158	2.85123	0.0138793
gene-DR76_RS24700	fucP	-1.51087	2.84983	0.000511729
gene-DR76_RS04260	DR76_RS04260	-1.50365	2.8356	0.000242391
gene-DR76_RS23625	mdlB	-1.50218	2.83271	0.0118337
gene-DR76_RS18910	ycgB	-1.5019	2.83216	0.00259308
gene-DR76_RS18495	trpA	-1.50172	2.8318	0.00399411
gene-DR76_RS03640	DR76_RS03640	-1.49875	2.82599	0.0229666
gene-DR76_RS07415	DR76_RS07415	-1.49607	2.82073	0.000852957
gene-DR76_RS04710	DR76_RS04710	-1.49509	2.81883	0.0108545
gene-DR76_RS12680	yjiK	-1.49127	2.81137	0.0129901
gene-DR76_RS09215	galR	-1.49075	2.81035	0.00851053
gene-DR76_RS07990	DR76_RS07990	-1.48718	2.80341	0.00288313
gene-DR76_RS02155	iscA	-1.48558	2.8003	2.57095e-05
gene-DR76_RS08815	DR76_RS08815	-1.48197	2.7933	0.00745019
gene-DR76_RS29095	DR76_RS29095	-1.48149	2.79238	0.00483371
gene-DR76_RS04760	xylH	-1.48048	2.79042	3.84817e-07
gene-DR76_RS13130	mokC	-1.4803	2.79006	0.00731124
gene-DR76_RS06675	arcB	-1.47992	2.78934	0.00288541
gene-DR76_RS08915	argP	-1.47471	2.77927	0.000952696
gene-DR76_RS06290	def	-1.47148	2.77306	0.00408723
gene-DR76_RS22005	glnP	-1.46513	2.76088	0.0265846
gene-DR76_RS09550	fucO	-1.46043	2.7519	0.025645
gene-DR76_RS12785	lgoT	-1.46041	2.75186	0.000277685
gene-DR76_RS05925	crp	-1.45442	2.74046	0.0261959
gene-DR76_RS02565	pflD	-1.44647	2.7254	0.000519465
gene-DR76_RS02300	shoB	-1.44234	2.71761	2.33657e-05
gene-DR76_RS22975	rna	-1.44149	2.71601	0.000159943
gene-DR76_RS13035	arcA	-1.44127	2.7156	0.000468812
gene-DR76_RS07755	yghA	-1.4385	2.7104	0.000296049
gene-DR76_RS04270	DR76_RS04270	-1.43805	2.70954	0.000122426
gene-DR76_RS24260	hyxR	-1.43731	2.70815	0.00316006
gene-DR76_RS01490	alaC	-1.4359	2.70551	0.0170393
gene-DR76_RS25870	DR76_RS25870	-1.4323	2.69877	0.00815378
gene-DR76_RS01185	hisQ	-1.4317	2.69764	9.8644e-06
gene-DR76_RS00350	yeiL	-1.42921	2.693	0.0128727
gene-DR76_RS14865	DR76_RS14865	-1.429	2.69261	2.99258e-05
gene-DR76_RS13800	DR76_RS13800	-1.42878	2.69219	0.00204917
gene-DR76_RS09050	uacT	-1.42854	2.69175	0.00125702
gene-DR76_RS03660	hdfR	-1.42767	2.69011	0.0133657
gene-DR76_RS15535	hexR	-1.42682	2.68854	2.28284e-06
gene-DR76_RS28485	ynfP	-1.4215	2.67865	0.0346134
gene-DR76_RS06680	elbB	-1.42122	2.67812	0.0195326
gene-DR76_RS11515	blc	-1.41898	2.67397	0.00123554
gene-DR76_RS00935	arnA	-1.41864	2.67334	0.0278841
gene-DR76_RS27965	DR76_RS27965	-1.41813	2.67239	0.0387335
gene-DR76_RS08380	DR76_RS08380	-1.41753	2.67127	0.00270449
gene-DR76_RS09855	ygbI	-1.41099	2.65919	6.167e-08
gene-DR76_RS06950	yhbS	-1.41068	2.65862	0.00136583
gene-DR76_RS09190	kduD	-1.40874	2.65505	0.00545332
gene-DR76_RS24680	DR76_RS24680	-1.40778	2.65328	0.007431
gene-DR76_RS06355	yhdY	-1.40544	2.64899	0.00118116
gene-DR76_RS04565	secB	-1.4048	2.64782	0.00114192
gene-DR76_RS15040	yodD	-1.40258	2.64374	0.0103071
gene-DR76_RS07445	yqiK	-1.3978	2.63499	7.81054e-05
gene-DR76_RS12770	btsT	-1.39767	2.63475	0.00209844
gene-DR76_RS04765	xylG	-1.39617	2.63202	0.00848486
gene-DR76_RS13770	panD	-1.39458	2.62912	0.00946738
gene-DR76_RS01845	eutP	-1.38801	2.61717	0.00749538
gene-DR76_RS06640	nanT	-1.3871	2.61552	0.00443712
gene-DR76_RS02580	ptsP	-1.38651	2.61446	0.000681127
gene-DR76_RS04005	dgoK	-1.3848	2.61136	0.0118337
gene-DR76_RS11375	dcuS	-1.38253	2.60725	0.0119467
gene-DR76_RS07595	ygiN	-1.38012	2.6029	0.0195034
gene-DR76_RS06050	gspM	-1.37861	2.60017	0.0109478
gene-DR76_RS21675	aqpZ	-1.37418	2.5922	0.000154676
gene-DR76_RS11310	basR	-1.3737	2.59134	0.00176505
gene-DR76_RS09570	ppnN	-1.37341	2.59082	0.0472974
gene-DR76_RS09980	hydN	-1.37285	2.58981	0.00129542
gene-DR76_RS07630	ygiW	-1.37144	2.58729	0.00111489
gene-DR76_RS04900	dppC	-1.36988	2.58448	0.0371588
gene-DR76_RS14240	DR76_RS14240	-1.3683	2.58165	0.000127149
gene-DR76_RS10050	recA	-1.36678	2.57895	0.00127168
gene-DR76_RS22230	ybhD	-1.36666	2.57873	0.0123892
gene-DR76_RS04200	DR76_RS04200	-1.36664	2.57869	0.000397894
gene-DR76_RS05715	DR76_RS05715	-1.36124	2.56905	0.0399456
gene-DR76_RS05265	DR76_RS05265	-1.35751	2.56243	0.0260729
gene-DR76_RS01410	dsdC	-1.35487	2.55775	1.51618e-05
gene-DR76_RS18005	ompN	-1.35239	2.55336	4.96905e-06
gene-DR76_RS15820	fadD	-1.35197	2.5526	0.0136328
gene-DR76_RS05215	yhiM	-1.35074	2.55043	0.0274641
gene-DR76_RS20420	DR76_RS20420	-1.34687	2.5436	0.00901999
gene-DR76_RS04895	dppB	-1.34484	2.54002	0.0229661
gene-DR76_RS17890	ydcI	-1.34044	2.53229	0.00209844
gene-DR76_RS18565	oppD	-1.33742	2.52699	0.043591
gene-DR76_RS04675	araD	-1.3373	2.52678	0.0136604
gene-DR76_RS07470	DR76_RS07470	-1.33592	2.52436	0.0101712
gene-DR76_RS20235	mdtH	-1.33377	2.52061	0.00670657
gene-DR76_RS10350	yfiB	-1.3333	2.51979	0.00684566
gene-DR76_RS18930	umuC	-1.329	2.51229	0.00240736
gene-DR76_RS04265	DR76_RS04265	-1.32511	2.50551	0.0301774
gene-DR76_RS11920	ytfQ	-1.32329	2.50236	0.0433627
gene-DR76_RS16070	ynjE	-1.32229	2.50063	0.00193376
gene-DR76_RS02115	yfhM	-1.32168	2.49957	0.000256696
gene-DR76_RS14165	yafC	-1.32158	2.4994	0.00383346
gene-DR76_RS06600	yhcB	-1.32094	2.49828	0.0271449
gene-DR76_RS04525	kbl	-1.31403	2.48635	0.00990627
gene-DR76_RS11705	yjfP	-1.3135	2.48544	0.0265247
gene-DR76_RS15310	ftnB	-1.31003	2.47946	0.000956099
gene-DR76_RS03700	mdtD	-1.30772	2.4755	0.00020033
gene-DR76_RS05545	glgP	-1.30239	2.46637	0.0467416
gene-DR76_RS20360	csgA	-1.30017	2.46257	0.0467416
gene-DR76_RS21665	ybjD	-1.2989	2.46042	0.00106193
gene-DR76_RS04000	dgoR	-1.29417	2.45236	0.0363844
gene-DR76_RS23425	ybbJ	-1.29409	2.45223	0.00100233
gene-DR76_RS20600	DR76_RS20600	-1.29327	2.45084	0.00665072
gene-DR76_RS05970	yheV	-1.29171	2.44817	0.0362375
gene-DR76_RS09205	lysR	-1.29156	2.44792	0.00491046
gene-DR76_RS12435	yjhG	-1.29038	2.44593	0.0183238
gene-DR76_RS08570	hlyA	-1.2902	2.44563	0.00759541
gene-DR76_RS05200	uspB	-1.29003	2.44533	0.000939215
gene-DR76_RS16920	bioD	-1.28873	2.44313	4.92744e-05
gene-DR76_RS01165	folX	-1.28807	2.44202	0.0432597
gene-DR76_RS23700	bolA	-1.28428	2.43561	0.0100347
gene-DR76_RS28570	rzoD	-1.28413	2.43534	0.000440473
gene-DR76_RS22130	ybhL	-1.28308	2.43357	0.00140526
gene-DR76_RS11720	ulaA	-1.28276	2.43303	0.00226654
gene-DR76_RS21780	potF	-1.28226	2.43219	0.00525864
gene-DR76_RS02480	yijD	-1.27301	2.41665	7.65446e-07
gene-DR76_RS15340	uspC	-1.27297	2.41659	0.00339092
gene-DR76_RS23125	hokE	-1.2724	2.41563	0.0093192
gene-DR76_RS06575	yhcN	-1.26888	2.40975	0.000956099
gene-DR76_RS27940	DR76_RS27940	-1.2664	2.4056	0.00178042
gene-DR76_RS21770	potH	-1.26289	2.39976	0.00129916
gene-DR76_RS03710	rbsK	-1.26287	2.39973	0.0196002
gene-DR76_RS22095	ybhS	-1.26005	2.39504	0.0166188
gene-DR76_RS17905	DR76_RS17905	-1.25847	2.39242	0.00863046
gene-DR76_RS10675	DR76_RS10675	-1.25558	2.38763	0.0401322
gene-DR76_RS06555	aaeX	-1.2555	2.3875	0.0136604
gene-DR76_RS01780	eutL	-1.25292	2.38324	0.00387951
gene-DR76_RS12265	DR76_RS12265	-1.25255	2.38263	0.000592851
gene-DR76_RS27355	DR76_RS27355	-1.25059	2.37939	0.0129359
gene-DR76_RS18725	ychN	-1.24902	2.3768	0.00191393
gene-DR76_RS18485	trpCF	-1.24691	2.37332	0.0320718
gene-DR76_RS15190	fliD	-1.24535	2.37075	0.0013362
gene-DR76_RS19935	DR76_RS19935	-1.24505	2.37027	0.00586549
gene-DR76_RS10295	bamE	-1.24228	2.36573	0.00011209
gene-DR76_RS04300	yicJ	-1.22952	2.34489	0.0002441
gene-DR76_RS02910	DR76_RS02910	-1.22861	2.34341	1.38198e-05
gene-DR76_RS14305	DR76_RS14305	-1.22587	2.33897	0.00194468
gene-DR76_RS07105	tdcA	-1.22355	2.33521	0.000272723
gene-DR76_RS24155	yahO	-1.22287	2.3341	0.00133733
gene-DR76_RS23490	aes	-1.22176	2.3323	0.00137307
gene-DR76_RS14655	clbS	-1.22078	2.33072	0.037559
gene-DR76_RS03220	DR76_RS03220	-1.21958	2.32879	0.00136424
gene-DR76_RS15920	yeaG	-1.21925	2.32826	0.00383083
gene-DR76_RS23535	priC	-1.21664	2.32405	0.00615607
gene-DR76_RS13600	coaE	-1.21517	2.32169	0.00416697
gene-DR76_RS15295	yecR	-1.21426	2.32021	0.00456211
gene-DR76_RS23225	DR76_RS23225	-1.21327	2.31863	0.0151764
gene-DR76_RS23655	fadM	-1.21297	2.31815	0.0118491
gene-DR76_RS09750	DR76_RS09750	-1.21194	2.31648	0.0188139
gene-DR76_RS12140	DR76_RS12140	-1.20479	2.30504	0.0178137
gene-DR76_RS04775	xylA	-1.20302	2.3022	0.00026737
gene-DR76_RS12555	fimB	-1.20098	2.29895	0.0252323
gene-DR76_RS05095	yhiD	-1.19914	2.29603	0.0167346
gene-DR76_RS18445	yciK	-1.19895	2.29573	0.00606036
gene-DR76_RS09185	kduI	-1.19567	2.29052	0.0095194
gene-DR76_RS08220	DR76_RS08220	-1.19126	2.28352	0.0275223
gene-DR76_RS01170	yfcH	-1.18923	2.28031	0.0218229
gene-DR76_RS11860	cpdB	-1.1887	2.27947	0.00442893
gene-DR76_RS23575	hha	-1.18865	2.27939	0.014808
gene-DR76_RS12650	hypT	-1.18499	2.27363	0.00082802
gene-DR76_RS23010	ybdN	-1.18222	2.26926	0.00233938
gene-DR76_RS14060	yaeP	-1.17905	2.26428	0.0152842
gene-DR76_RS28580	DR76_RS28580	-1.17257	2.25413	0.00137649
gene-DR76_RS02880	fdoH	-1.17019	2.25041	0.00669431
gene-DR76_RS16870	pntB	-1.16612	2.24407	0.0060634
gene-DR76_RS05045	gadA	-1.16465	2.24178	0.00849159
gene-DR76_RS00355	psuT	-1.1606	2.2355	8.53191e-06
gene-DR76_RS07670	DR76_RS07670	-1.15772	2.23104	0.0135356
gene-DR76_RS16635	ydhF	-1.15539	2.22744	0.00837091
gene-DR76_RS22010	glnQ	-1.15535	2.22739	0.0419031
gene-DR76_RS16935	ynfH	-1.15514	2.22706	1.87336e-05
gene-DR76_RS14970	hprS	-1.15328	2.22419	0.0279285
gene-DR76_RS04035	yidQ	-1.14754	2.21536	0.00986849
gene-DR76_RS13705	acnB	-1.14656	2.21385	0.0151821
gene-DR76_RS07515	DR76_RS07515	-1.14331	2.20887	0.00891196
gene-DR76_RS02630	DR76_RS02630	-1.13867	2.20178	0.0135966
gene-DR76_RS13670	DR76_RS13670	-1.13723	2.19959	0.041681
gene-DR76_RS12375	DR76_RS12375	-1.13154	2.19093	0.0013125
gene-DR76_RS00900	yfaX	-1.1314	2.19071	0.012941
gene-DR76_RS20225	yceH	-1.13005	2.18867	0.0314248
gene-DR76_RS00895	rhmD	-1.12594	2.18243	0.0401197
gene-DR76_RS02800	kdgT	-1.12483	2.18076	0.00916315
gene-DR76_RS29350	yaiZ	-1.12424	2.17986	0.0472974
gene-DR76_RS07525	ygiB	-1.12374	2.17911	0.00423121
gene-DR76_RS08560	hlyD	-1.12324	2.17836	0.00332544
gene-DR76_RS16415	ydiM	-1.12152	2.17576	0.0281002
gene-DR76_RS01500	ypdB	-1.1167	2.1685	0.000106024
gene-DR76_RS10220	alaE	-1.11439	2.16503	0.0347284
gene-DR76_RS24955	yeeX	-1.11078	2.15962	0.00171087
gene-DR76_RS21635	clpA	-1.10898	2.15693	0.0444041
gene-DR76_RS12630	uxuR	-1.10559	2.15187	0.00849159
gene-DR76_RS03655	maoP	-1.10491	2.15085	0.0136455
gene-DR76_RS14900	DR76_RS14900	-1.10406	2.14959	0.0108545
gene-DR76_RS09875	DR76_RS09875	-1.10391	2.14936	0.0477193
gene-DR76_RS12950	DR76_RS12950	-1.09784	2.14033	0.00476438
gene-DR76_RS02885	fdoI	-1.09379	2.13434	0.0192585
gene-DR76_RS20700	DR76_RS20700	-1.09157	2.13106	0.0431659
gene-DR76_RS13475	cra	-1.08971	2.12831	0.0209366
gene-DR76_RS06325	yrdA	-1.08898	2.12724	0.0416118
gene-DR76_RS14425	DR76_RS14425	-1.0879	2.12564	0.0202241
gene-DR76_RS08390	DR76_RS08390	-1.08443	2.12054	0.0252552
gene-DR76_RS21655	macA	-1.0833	2.11888	0.0220474
gene-DR76_RS16660	slyA	-1.0808	2.1152	0.0231673
gene-DR76_RS03705	rbsR	-1.07953	2.11334	0.0422501
gene-DR76_RS05965	kefB	-1.07828	2.11151	0.000354044
gene-DR76_RS13310	DR76_RS13310	-1.07776	2.11075	0.0317558
gene-DR76_RS29485	DR76_RS29485	-1.0777	2.11067	0.0450869
gene-DR76_RS25005	yeeZ	-1.07471	2.1063	0.0386184
gene-DR76_RS26915	fimB	-1.07195	2.10227	0.0247469
gene-DR76_RS05025	rcdB	-1.07005	2.0995	0.0329927
gene-DR76_RS08980	bglA	-1.06966	2.09894	0.00342519
gene-DR76_RS13045	yjtD	-1.06855	2.09733	0.0192585
gene-DR76_RS21540	focA	-1.06744	2.09571	4.32269e-06
gene-DR76_RS19540	pepT	-1.06189	2.08766	0.012035
gene-DR76_RS01300	smrB	-1.0603	2.08536	0.00381597
gene-DR76_RS22665	DR76_RS22665	-1.06026	2.08531	0.00933336
gene-DR76_RS02875	fdnG	-1.06025	2.0853	0.0074389
gene-DR76_RS10260	gabT	-1.0597	2.08449	0.0348717
gene-DR76_RS08040	DR76_RS08040	-1.0565	2.07987	0.0270494
gene-DR76_RS02425	pat	-1.05613	2.07935	0.000272723
gene-DR76_RS01095	alaA	-1.05468	2.07726	0.00815378
gene-DR76_RS09000	sdhE	-1.05417	2.07652	0.029009
gene-DR76_RS01665	cysZ	-1.05351	2.07557	4.9532e-07
gene-DR76_RS23630	mdlA	-1.05246	2.07406	0.0373163
gene-DR76_RS22910	crcB	-1.05077	2.07164	0.00164601
gene-DR76_RS18095	uspE	-1.04948	2.06978	0.000237896
gene-DR76_RS12005	pyrI	-1.04941	2.06969	0.0145564
gene-DR76_RS16695	gstA	-1.04795	2.06759	0.0376664
gene-DR76_RS01900	yffB	-1.04774	2.06729	0.00720471
gene-DR76_RS02625	DR76_RS02625	-1.04696	2.06618	0.0472974
gene-DR76_RS06030	chiA	-1.04638	2.06533	0.0110847
gene-DR76_RS01635	DR76_RS01635	-1.04407	2.06204	0.0318728
gene-DR76_RS08995	ygfZ	-1.0429	2.06037	0.0149378
gene-DR76_RS12420	yjhU	-1.04204	2.05914	0.00946738
gene-DR76_RS03365	yigI	-1.04144	2.05828	0.0394081
gene-DR76_RS02825	rhaS	-1.03838	2.05392	0.0385106
gene-DR76_RS11190	alsR	-1.03627	2.05091	0.017371
gene-DR76_RS09845	ygbK	-1.03534	2.0496	0.0329927
gene-DR76_RS10105	yqaB	-1.03506	2.0492	0.00123554
gene-DR76_RS06045	gspO	-1.03288	2.04611	0.0338503
gene-DR76_RS04645	yibF	-1.03145	2.04407	0.00654417
gene-DR76_RS16670	anmK	-1.03021	2.04232	0.0432597
gene-DR76_RS04475	rfaP	-1.02529	2.03537	0.0248699
gene-DR76_RS23915	ppnP	-1.0239	2.03341	0.0401757
gene-DR76_RS18385	ribA	-1.0232	2.03242	0.00892759
gene-DR76_RS07290	ygjI	-1.02065	2.02884	0.00301098
gene-DR76_RS23140	ybdK	-1.02059	2.02874	0.0282765
gene-DR76_RS15915	yeaH	-1.01496	2.02085	0.00502039
gene-DR76_RS12750	DR76_RS12750	-1.01297	2.01806	0.0245455
gene-DR76_RS17645	narI	-1.00933	2.01298	0.0461172
gene-DR76_RS21265	yccT	-1.00424	2.00589	0.0143455
gene-DR76_RS15875	yeaO	-1.00191	2.00266	0.048965
gene-DR76_RS06365	DR76_RS06365	-1.00111	2.00154	0.0348906
gene-DR76_RS19325	DR76_RS19325	-1.00104	2.00144	0.0283325
gene-DR76_RS15675	htpX	-1.00039	2.00054	0.0103893

## Sheet: Table S6
Supplementary table S6: List of GO term enriched in upregulated differentially expressed genes.
Category	Term	Class	GeneNumber	Pvalue
GO:0006412	translation	BP	54	1.47674e-29
GO:0071555	cell wall organization	BP	25	0.00397416
GO:0008360	regulation of cell shape	BP	20	0.000661391
GO:0009252	peptidoglycan biosynthetic process	BP	18	0.000597079
GO:0006633	fatty acid biosynthetic process	BP	10	0.00049476
GO:0006189	'de novo' IMP biosynthetic process	BP	8	0.000675771
GO:0046656	folic acid biosynthetic process	BP	6	0.00119215
GO:0006817	phosphate ion transport	BP	6	0.00137352
GO:0046654	tetrahydrofolate biosynthetic process	BP	6	0.00620519
GO:0045228	slime layer polysaccharide biosynthetic process	BP	6	0.00695116
GO:0008295	spermidine biosynthetic process	BP	5	0.00184934
GO:0000271	polysaccharide biosynthetic process	BP	5	0.00185349
GO:0006400	tRNA modification	BP	5	0.00557915
GO:0015888	thiamine transport	BP	3	0.00849608
GO:2001295	malonyl-CoA biosynthetic process	BP	3	0.00860686
GO:0005840	ribosome	CC	38	6.88376e-22
GO:0015935	small ribosomal subunit	CC	7	1.04989e-05
GO:0015934	large ribosomal subunit	CC	6	0.000310254
GO:0009317	acetyl-CoA carboxylase complex	CC	3	0.00797512
GO:0044799	NarGHI complex	CC	3	0.00878179
GO:0003735	structural constituent of ribosome	MF	50	3.48216e-29
GO:0019843	rRNA binding	MF	37	1.2297e-22
GO:0000049	tRNA binding	MF	22	8.36935e-09
GO:0003723	RNA binding	MF	22	0.000307874
GO:0003989	acetyl-CoA carboxylase activity	MF	4	0.00166468
GO:0015099	nickel cation transmembrane transporter activity	MF	3	0.00816559
GO:0008556	potassium-transporting ATPase activity	MF	3	0.00871922
GO:0016149	translation release factor activity, codon specific	MF	3	0.00891774

## Sheet: Table S7
Supplementary table S7: List of GO term enriched in downregulated differentially expressed genes.
Category	Term	Class	GeneNumber	Pvalue
GO:0006355	regulation of transcription, DNA-templated	BP	23	0.00200144
GO:0006974	cellular response to DNA damage stimulus	BP	20	0.00419397
GO:0046336	ethanolamine catabolic process	BP	15	8.94403e-13
GO:0006099	tricarboxylic acid cycle	BP	15	6.22021e-07
GO:0006310	DNA recombination	BP	14	0.0137126
GO:0009432	SOS response	BP	8	0.00290376
GO:0019629	propionate catabolic process, 2-methylcitrate cycle	BP	5	2.59955e-05
GO:0006635	fatty acid beta-oxidation	BP	5	0.000159127
GO:0006097	glyoxylate cycle	BP	5	0.0021149
GO:0009267	cellular response to starvation	BP	4	0.00115516
GO:1900191	negative regulation of single-species biofilm formation	BP	4	0.00164926
GO:0000162	tryptophan biosynthetic process	BP	3	0.00212971
GO:0044179	hemolysis in other organism	BP	3	0.0142402
GO:0030632	D-alanine biosynthetic process	BP	3	0.0182439
GO:1901998	toxin transport	BP	2	0.0113378
GO:0045333	cellular respiration	BP	2	0.0116499
GO:0046176	aldonic acid catabolic process	BP	2	0.0155785
GO:0005615	extracellular space	CC	2	0.00380443
GO:0003677	DNA binding	MF	74	4.38222e-06
GO:0003700	sequence-specific DNA binding transcription factor activity	MF	34	0.000641296
GO:0015293	symporter activity	MF	10	0.00178016
GO:0050662	coenzyme binding	MF	6	0.000607458
GO:0015424	amino acid-transporting ATPase activity	MF	4	0.00783568
GO:0000976	transcription regulatory region sequence-specific DNA binding	MF	4	0.00784406
GO:0003988	acetyl-CoA C-acyltransferase activity	MF	3	0.00223336
GO:0003857	3-hydroxyacyl-CoA dehydrogenase activity	MF	2	0.0122639
GO:0004300	enoyl-CoA hydratase activity	MF	2	0.0122639
GO:0008692	3-hydroxybutyryl-CoA epimerase activity	MF	2	0.0122639
GO:0004474	malate synthase activity	MF	2	0.0141887
GO:0004854	xanthine dehydrogenase activity	MF	2	0.0142527
GO:0015129	lactate transmembrane transporter activity	MF	2	0.015911

## Sheet: Table S8
Supplementary table S8: List of KEGG term enriched in upregulated differentially expressed genes.
Pathway ID	Pathway	Rich Factor	Qvalue	GeneNumber
ko00565	Ether lipid metabolism	1	0	1
ko03010	Ribosome	0.701299	4.22849e-20	54
ko00970	Aminoacyl-tRNA biosynthesis	0.46789	1.00522e-08	51
ko00550	Peptidoglycan biosynthesis	0.545455	0.0033657	12
ko00230	Purine metabolism	0.354839	0.00955904	33
ko03020	RNA polymerase	0.75	0.0371807	3

## Sheet: Table S9
Supplementary table S9: List of KEGG term enriched in downregulated differentially expressed genes.
Pathway ID	Pathway	Rich Factor	Qvalue	GeneNumber
ko00281	Geraniol degradation	1	0	4
ko00405	Phenazine biosynthesis	1	0	1
ko00642	Ethylbenzene degradation	1	0	2
ko00903	Limonene and pinene degradation	1	0	2
ko00930	Caprolactam degradation	1	0	2
ko00040	Pentose and glucuronate interconversions	0.433333	8.17692e-06	13
ko01120	Microbial metabolism in diverse environments	0.191729	3.05323e-05	51
ko00650	Butanoate metabolism	0.368421	3.28893e-05	14
ko00362	Benzoate degradation	0.714286	9.33524e-05	5
ko00071	Fatty acid degradation	0.538462	0.000113806	7
ko00630	Glyoxylate and dicarboxylate metabolism	0.311111	0.00026757	14
ko00640	Propanoate metabolism	0.309524	0.000456254	13
ko00280	Valine, leucine and isoleucine degradation	0.5	0.000521304	6
ko00410	beta-Alanine metabolism	0.461538	0.000953976	6
ko00592	alpha-Linolenic acid metabolism	0.666667	0.00749765	2
ko00020	Citrate cycle (TCA cycle)	0.264706	0.0118101	9
ko00380	Tryptophan metabolism	0.4	0.0118101	4
ko00620	Pyruvate metabolism	0.240741	0.0168348	12
ko01212	Fatty acid metabolism	0.28	0.0168348	7
ko02010	ABC transporters	0.160194	0.0218084	33
ko01100	Metabolic pathways	0.128778	0.0225535	98
ko00770	Pantothenate and CoA biosynthesis	0.259259	0.0234725	7
ko00053	Ascorbate and aldarate metabolism	0.277778	0.0339254	5
ko02026	Biofilm formation - Escherichia coli	0.212766	0.0339254	10
ko00072	Synthesis and degradation of ketone bodies	0.5	0.042268	1
ko01200	Carbon metabolism	0.165354	0.0469159	21

## Sheet: Table S10
Supplementary table S10: List of 372 overlapping differentially expressed genes between SME and MAC4 treatments in E. coli.
GeneID	GeneName
gene-DR76_RS21395	pepN
gene-DR76_RS06925	mtr
gene-DR76_RS18480	trpD
gene-DR76_RS22470	sdhD
gene-DR76_RS16695	gstA
gene-DR76_RS18485	trpCF
gene-DR76_RS18475	trpE
gene-DR76_RS22450	sucA
gene-DR76_RS11010	soxS
gene-DR76_RS18495	trpA
gene-DR76_RS12770	btsT
gene-DR76_RS22985	uspG
gene-DR76_RS02120	sseA
gene-DR76_RS15675	htpX
gene-DR76_RS18745	DR76_RS18745
gene-DR76_RS23655	fadM
gene-DR76_RS18010	uspF
gene-DR76_RS13130	mokC
gene-DR76_RS16920	bioD
gene-DR76_RS24550	fadE
gene-DR76_RS03130	fadB
gene-DR76_RS02875	fdnG
gene-DR76_RS08915	argP
gene-DR76_RS05720	pckA
gene-DR76_RS15875	yeaO
gene-DR76_RS04720	yiaK
gene-DR76_RS13370	araD
gene-DR76_RS25380	gatY
gene-DR76_RS07275	fadH
gene-DR76_RS05025	rcdB
gene-DR76_RS16230	yniA
gene-DR76_RS02885	fdoI
gene-DR76_RS22460	sdhB
gene-DR76_RS19540	pepT
gene-DR76_RS22465	sdhA
gene-DR76_RS01170	yfcH
gene-DR76_RS02360	rpoE
gene-DR76_RS08995	ygfZ
gene-DR76_RS18900	dadX
gene-DR76_RS10750	DR76_RS10750
gene-DR76_RS11450	dcuA
gene-DR76_RS15820	fadD
gene-DR76_RS18905	dadA
gene-DR76_RS03935	mnmE
gene-DR76_RS05635	malT
gene-DR76_RS22700	nagA
gene-DR76_RS20225	yceH
gene-DR76_RS02300	shoB
gene-DR76_RS07415	DR76_RS07415
gene-DR76_RS05545	glgP
gene-DR76_RS13680	pdhR
gene-DR76_RS21665	ybjD
gene-DR76_RS15355	motA
gene-DR76_RS09750	DR76_RS09750
gene-DR76_RS02880	fdoH
gene-DR76_RS21325	rmf
gene-DR76_RS03135	fadA
gene-DR76_RS13090	tal
gene-DR76_RS00900	yfaX
gene-DR76_RS14205	DR76_RS14205
gene-DR76_RS25960	rnpB
gene-DR76_RS15310	ftnB
gene-DR76_RS00400	yeiQ
gene-DR76_RS02580	ptsP
gene-DR76_RS22570	kdpE
gene-DR76_RS00895	rhmD
gene-DR76_RS21635	clpA
gene-DR76_RS21105	agp
gene-DR76_RS23660	ybaV
gene-DR76_RS01775	eutK
gene-DR76_RS02190	csiE
gene-DR76_RS22565	kdpD
gene-DR76_RS15845	yeaR
gene-DR76_RS01355	fadI
gene-DR76_RS02115	yfhM
gene-DR76_RS15850	yoaG
gene-DR76_RS21250	hspQ
gene-DR76_RS17920	aldA
gene-DR76_RS13720	speE
gene-DR76_RS04525	kbl
gene-DR76_RS24160	yahN
gene-DR76_RS13900	erpA
gene-DR76_RS09550	fucO
gene-DR76_RS05210	yhiN
gene-DR76_RS16315	nlpC
gene-DR76_RS13465	ilvN
gene-DR76_RS07645	parC
gene-DR76_RS01845	eutP
gene-DR76_RS01725	ucpA
gene-DR76_RS22815	ybeL
gene-DR76_RS11515	blc
gene-DR76_RS04715	yiaL
gene-DR76_RS07455	glgS
gene-DR76_RS22360	DR76_RS22360
gene-DR76_RS09875	DR76_RS09875
gene-DR76_RS12095	yjgR
gene-DR76_RS22715	asnB
gene-DR76_RS13295	kefF
gene-DR76_RS22350	DR76_RS22350
gene-DR76_RS22010	glnQ
gene-DR76_RS25255	yegD
gene-DR76_RS20235	mdtH
gene-DR76_RS23125	hokE
gene-DR76_RS16795	uidA
gene-DR76_RS02585	fsa
gene-DR76_RS23035	cstA
gene-DR76_RS23645	ybaE
gene-DR76_RS18910	ycgB
gene-DR76_RS22525	dtpD
gene-DR76_RS18800	ychH
gene-DR76_RS05320	yhhQ
gene-DR76_RS07875	lptG
gene-DR76_RS15235	yecF
gene-DR76_RS07360	tsaD
gene-DR76_RS14060	yaeP
gene-DR76_RS09850	ygbJ
gene-DR76_RS16245	ydiY
gene-DR76_RS19870	DR76_RS19870
gene-DR76_RS07220	uxaC
gene-DR76_RS07235	sstT
gene-DR76_RS12465	sgcQ
gene-DR76_RS19625	DR76_RS19625
gene-DR76_RS04005	dgoK
gene-DR76_RS02390	eamB
gene-DR76_RS15190	fliD
gene-DR76_RS16450	sufB
gene-DR76_RS09545	fucA
gene-DR76_RS01790	eutB
gene-DR76_RS18880	ycgR
gene-DR76_RS16895	DR76_RS16895
gene-DR76_RS01780	eutL
gene-DR76_RS08055	DR76_RS08055
gene-DR76_RS22655	DR76_RS22655
gene-DR76_RS26560	DR76_RS26560
gene-DR76_RS20360	csgA
gene-DR76_RS12475	sgcB
gene-DR76_RS01825	eutM
gene-DR76_RS18685	narJ
gene-DR76_RS28570	rzoD
gene-DR76_RS11840	ytfE
gene-DR76_RS22725	DR76_RS22725
gene-DR76_RS06855	DR76_RS06855
gene-DR76_RS09140	ygeW
gene-DR76_RS12860	DR76_RS12860
gene-DR76_RS24060	DR76_RS24060
gene-DR76_RS03920	tnaB
gene-DR76_RS25815	DR76_RS25815
gene-DR76_RS20700	DR76_RS20700
gene-DR76_RS05215	yhiM
gene-DR76_RS25870	DR76_RS25870
gene-DR76_RS02910	DR76_RS02910
gene-DR76_RS24370	ykgM
gene-DR76_RS22805	gltL
gene-DR76_RS23635	decR
gene-DR76_RS08570	hlyA
gene-DR76_RS24415	yagU
gene-DR76_RS13675	DR76_RS13675
gene-DR76_RS27610	mchB
gene-DR76_RS11875	ytfK
gene-DR76_RS29485	DR76_RS29485
gene-DR76_RS09650	DR76_RS09650
gene-DR76_RS19975	lolD
gene-DR76_RS13670	DR76_RS13670
gene-DR76_RS22800	gltK
gene-DR76_RS13795	DR76_RS13795
gene-DR76_RS04505	DR76_RS04505
gene-DR76_RS25810	DR76_RS25810
gene-DR76_RS03720	rbsC
gene-DR76_RS15700	yebO
gene-DR76_RS25825	DR76_RS25825
gene-DR76_RS13740	hpt
gene-DR76_RS21535	ycaO
gene-DR76_RS18770	prfA
gene-DR76_RS03310	DR76_RS03310
gene-DR76_RS23980	yaiY
gene-DR76_RS22795	gltJ
gene-DR76_RS04475	rfaP
gene-DR76_RS25015	yefM
gene-DR76_RS06235	rpsK
gene-DR76_RS03705	rbsR
gene-DR76_RS21625	infA
gene-DR76_RS20680	DR76_RS20680
gene-DR76_RS18505	yciE
gene-DR76_RS25525	DR76_RS25525
gene-DR76_RS03070	srkA
gene-DR76_RS02640	DR76_RS02640
gene-DR76_RS17845	ydcL
gene-DR76_RS25835	DR76_RS25835
gene-DR76_RS19000	ymgD
gene-DR76_RS08040	DR76_RS08040
gene-DR76_RS03725	rbsA
gene-DR76_RS10675	DR76_RS10675
gene-DR76_RS04590	lldR
gene-DR76_RS25535	DR76_RS25535
gene-DR76_RS05790	aroK
gene-DR76_RS25875	DR76_RS25875
gene-DR76_RS19995	ldtC
gene-DR76_RS03730	rbsD
gene-DR76_RS25080	cpsB
gene-DR76_RS23570	tomB
gene-DR76_RS12265	DR76_RS12265
gene-DR76_RS04900	dppC
gene-DR76_RS20420	DR76_RS20420
gene-DR76_RS21885	dgcI
gene-DR76_RS26815	DR76_RS26815
gene-DR76_RS28685	DR76_RS28685
gene-DR76_RS15840	leuE
gene-DR76_RS04180	DR76_RS04180
gene-DR76_RS06915	deaD
gene-DR76_RS12040	arcA
gene-DR76_RS19970	lolE
gene-DR76_RS19345	DR76_RS19345
gene-DR76_RS20515	DR76_RS20515
gene-DR76_RS25860	DR76_RS25860
gene-DR76_RS29610	DR76_RS29610
gene-DR76_RS19935	DR76_RS19935
gene-DR76_RS21315	ycbZ
gene-DR76_RS27555	DR76_RS27555
gene-DR76_RS14970	hprS
gene-DR76_RS19980	lolC
gene-DR76_RS21490	msbA
gene-DR76_RS10315	yfjD
gene-DR76_RS13980	ispU
gene-DR76_RS07670	DR76_RS07670
gene-DR76_RS01870	ypfG
gene-DR76_RS24255	ipbA
gene-DR76_RS04155	nepI
gene-DR76_RS14025	rnhB
gene-DR76_RS26915	fimB
gene-DR76_RS17890	ydcI
gene-DR76_RS00870	glpB
gene-DR76_RS09175	yqeG
gene-DR76_RS09485	tcdA
gene-DR76_RS24865	DR76_RS24865
gene-DR76_RS24275	DR76_RS24275
gene-DR76_RS14810	DR76_RS14810
gene-DR76_RS12845	yjjZ
gene-DR76_RS06425	panF
gene-DR76_RS07580	DR76_RS07580
gene-DR76_RS03970	recF
gene-DR76_RS05715	DR76_RS05715
gene-DR76_RS06015	rpsG
gene-DR76_RS13165	yaaY
gene-DR76_RS04885	dppA
gene-DR76_RS19080	DR76_RS19080
gene-DR76_RS08935	fau
gene-DR76_RS02895	yiiE
gene-DR76_RS24730	DR76_RS24730
gene-DR76_RS10990	uvrA
gene-DR76_RS04400	dinD
gene-DR76_RS21320	fabA
gene-DR76_RS01435	evgA
gene-DR76_RS07590	DR76_RS07590
gene-DR76_RS16145	ves
gene-DR76_RS01580	yfeC
gene-DR76_RS17780	ortT
gene-DR76_RS08000	DR76_RS08000
gene-DR76_RS11280	yjdM
gene-DR76_RS10645	aceB
gene-DR76_RS20535	DR76_RS20535
gene-DR76_RS08560	hlyD
gene-DR76_RS01195	argT
gene-DR76_RS25900	DR76_RS25900
gene-DR76_RS20010	ycfJ
gene-DR76_RS21830	ybjJ
gene-DR76_RS13160	rpsT
gene-DR76_RS00045	rcnA
gene-DR76_RS04895	dppB
gene-DR76_RS17125	gnsB
gene-DR76_RS06555	aaeX
gene-DR76_RS06480	accB
gene-DR76_RS13310	DR76_RS13310
gene-DR76_RS20375	csgD
gene-DR76_RS11830	fklB
gene-DR76_RS25555	DR76_RS25555
gene-DR76_RS25820	DR76_RS25820
gene-DR76_RS29740	DR76_RS29740
gene-DR76_RS24705	rbsK
gene-DR76_RS08270	nanR
gene-DR76_RS10165	proX
gene-DR76_RS27940	DR76_RS27940
gene-DR76_RS15230	sdiA
gene-DR76_RS04270	DR76_RS04270
gene-DR76_RS29050	idlP
gene-DR76_RS16000	ansA
gene-DR76_RS09170	DR76_RS09170
gene-DR76_RS14965	hprR
gene-DR76_RS16440	ydiH
gene-DR76_RS06455	DR76_RS06455
gene-DR76_RS16780	malI
gene-DR76_RS12035	arcC
gene-DR76_RS23575	hha
gene-DR76_RS14900	DR76_RS14900
gene-DR76_RS12375	DR76_RS12375
gene-DR76_RS29095	DR76_RS29095
gene-DR76_RS05455	yrhB
gene-DR76_RS29130	DR76_RS29130
gene-DR76_RS07575	DR76_RS07575
gene-DR76_RS24375	ykgO
gene-DR76_RS23550	mscK
gene-DR76_RS29465	DR76_RS29465
gene-DR76_RS14415	DR76_RS14415
gene-DR76_RS06045	gspO
gene-DR76_RS12500	topAI
gene-DR76_RS12680	yjiK
gene-DR76_RS16725	rsxD
gene-DR76_RS23520	dnaX
gene-DR76_RS03430	yifL
gene-DR76_RS18720	ychO
gene-DR76_RS22125	ybhM
gene-DR76_RS13135	DR76_RS13135
gene-DR76_RS17990	hslJ
gene-DR76_RS29635	DR76_RS29635
gene-DR76_RS20000	bhsA
gene-DR76_RS04425	dut
gene-DR76_RS20520	DR76_RS20520
gene-DR76_RS10180	nrdF
gene-DR76_RS05285	nikC
gene-DR76_RS13910	btuF
gene-DR76_RS10170	proW
gene-DR76_RS01635	DR76_RS01635
gene-DR76_RS08700	yggM
gene-DR76_RS06115	rpsJ
gene-DR76_RS08005	DR76_RS08005
gene-DR76_RS21985	rhtA
gene-DR76_RS15490	yebB
gene-DR76_RS14240	DR76_RS14240
gene-DR76_RS23690	tig
gene-DR76_RS12030	argF
gene-DR76_RS16415	ydiM
gene-DR76_RS29300	DR76_RS29300
gene-DR76_RS24130	prpE
gene-DR76_RS23630	mdlA
gene-DR76_RS29240	DR76_RS29240
gene-DR76_RS18935	umuD
gene-DR76_RS05280	nikD
gene-DR76_RS23455	ybaQ
gene-DR76_RS20645	focA
gene-DR76_RS16885	mdtI
gene-DR76_RS04700	yiaN
gene-DR76_RS06290	def
gene-DR76_RS11160	yjcS
gene-DR76_RS18500	yciF
gene-DR76_RS15910	cdgI
gene-DR76_RS24140	prpC
gene-DR76_RS00060	yehB
gene-DR76_RS22555	kdpB
gene-DR76_RS12690	DR76_RS12690
gene-DR76_RS11405	dtpC
gene-DR76_RS24135	prpD
gene-DR76_RS14425	DR76_RS14425
gene-DR76_RS12485	DR76_RS12485
gene-DR76_RS06575	yhcN
gene-DR76_RS24125	codB
gene-DR76_RS17520	yddA
gene-DR76_RS05395	livH
gene-DR76_RS17950	ynbB
gene-DR76_RS28485	ynfP
gene-DR76_RS14820	DR76_RS14820
gene-DR76_RS13395	DR76_RS13395
gene-DR76_RS14135	DR76_RS14135
gene-DR76_RS12025	DR76_RS12025
gene-DR76_RS29455	DR76_RS29455
gene-DR76_RS06050	gspM
gene-DR76_RS00070	yehD
gene-DR76_RS22880	lipB
gene-DR76_RS00845	yfaE
gene-DR76_RS25915	DR76_RS25915
gene-DR76_RS24145	prpB
gene-DR76_RS05095	yhiD
gene-DR76_RS13570	mutT
gene-DR76_RS05595	DR76_RS05595

[truncated: 1 more sheets: Total]
